# Supplementary material for: Comparative genomic and transcriptomic analyses of African swine fever virus strains
Source: Comput Struct Biotechnol J. 2023 Aug 29;21:4322–35. doi: 10.1016/j.csbj.2023.08.028 (PMC10497913; doi:10.1016/j.csbj.2023.08.028)
Supplement: Supplementary file 1 — Supplementary material [file mmc1.xlsx]

## Sheet: expr_matrix_BA71V
# Program:featureCounts v2.0.0; Command:"featureCounts" "-a" "reference/genomic.gtf" "-F" "GTF" "-g" "gene" "-t" "gene" "-o" "counts/expr_matrix_BA71V.txt" "bam/SRR10504829.bam" "bam/SRR10504830.bam" "bam/SRR10504831.bam" "bam/SRR10504832.bam"
Geneid	Chr	Start	End	Strand	Length	BA71V_16h_1	BA71V_16h_2	BA71V_5h_1	BA71V_5h_2
KP86R	NC_001659.2	1744	2004	+	261	1	0	0	0
KP93L	NC_001659.2	1871	2152	-	282	9	5	0	0
MGF_360-1L	NC_001659.2	2204	3286	-	1083	10078	11602	222	184
MGF_360-2L	NC_001659.2	3370	4458	-	1089	13373	14122	141	130
KP177R	NC_001659.2	4608	5141	+	534	6068	7205	7	7
L83L	NC_001659.2	5279	5530	-	252	2131	1811	1598	1622
L57L	NC_001659.2	5625	5798	-	174	50339	60128	130	104
MGF_360-3L	NC_001659.2	5983	7053	-	1071	6154	6658	175	144
MGF_110-1L	NC_001659.2	7280	8092	-	813	2850	2705	1229	1317
MGF 110-2L	NC_001659.2	8220	8534	-	315	4484	5138	5464	5165
MGF_110-4L	NC_001659.2	8631	9005	-	375	16307	17210	21471	22635
MGF_110-5L	NC_001659.2	9183	9431	-	249	935	1019	1015	1082
MGF_110-6L	NC_001659.2	9655	10011	-	357	40797	41433	34350	35959
MGF_360-6L	NC_001659.2	10234	10416	-	183	200	142	44	46
X69R	NC_001659.2	11326	11535	+	210	1215	809	43	29
MGF_300-1L	NC_001659.2	11723	12529	-	807	1201	1342	1428	1450
J64R	NC_001659.2	13485	13679	+	195	2530	3207	614	659
MGF_300-2R	NC_001659.2	14260	14724	+	465	1929	2200	9	6
MGF_300-4L	NC_001659.2	14833	15819	-	987	1434	1639	14	21
MGF_360-8L	NC_001659.2	15937	16896	-	960	3582	3892	344	414
MGF_360-9L	NC_001659.2	17058	17435	-	378	1356	1217	28	27
MGF_505-2R	NC_001659.2	17726	19195	+	1470	3520	3492	6	4
MGF_505-3R	NC_001659.2	19392	20234	+	843	3527	3728	2638	2718
MGF_505-4R	NC_001659.2	20399	21916	+	1518	4914	5440	418	391
MGF_505-5R	NC_001659.2	21945	23441	+	1497	5285	5596	513	496
MGF_505-7R	NC_001659.2	23639	25225	+	1587	3496	4176	691	785
MGF_505-9R	NC_001659.2	25533	27053	+	1521	2113	2065	858	968
MGF_505-10R	NC_001659.2	27377	29005	+	1629	3656	3345	1550	1729
A224L	NC_001659.2	29121	29795	-	675	22260	29339	167	137
A104R	NC_001659.2	30167	30481	+	315	79192	101914	52	35
A240L	NC_001659.2	30478	31200	-	723	1282	1489	127	127
A118R	NC_001659.2	31112	31468	+	357	465	648	2	0
A151R	NC_001659.2	31498	31953	+	456	45761	56562	39690	38971
MGF_360-15R	NC_001659.2	32298	33128	+	831	24332	23443	3587	3964
A238L	NC_001659.2	33334	34050	-	717	2558	2075	2158	2206
A859L	NC_001659.2	34090	36669	-	2580	825	848	17	12
A179L	NC_001659.2	36671	37210	-	540	10203	9918	5950	5922
A137R	NC_001659.2	37454	37867	+	414	457589	604560	383	216
F317L	NC_001659.2	37900	38853	-	954	10432	11787	15	9
F334L	NC_001659.2	38878	39882	-	1005	3334	3122	1689	1583
F778R	NC_001659.2	39903	42239	+	2337	2558	2685	1025	1051
F165R	NC_001659.2	42272	42769	+	498	11836	13308	7	8
F1055L	NC_001659.2	42756	45923	-	3168	1454	1619	238	195
K205R	NC_001659.2	46092	46709	+	618	45477	54938	14841	14715
K78R	NC_001659.2	46798	47034	+	237	186722	222571	395	326
K196R	NC_001659.2	47031	47621	+	591	2482	3105	20	31
K145R	NC_001659.2	47637	48074	+	438	47750	58391	56	32
K421R	NC_001659.2	48107	49372	+	1266	4578	4007	18	19
EP1242L	NC_001659.2	49391	53119	-	3729	13920	12489	945	894
EP84R	NC_001659.2	53198	53452	+	255	9988	12340	6	2
EP424R	NC_001659.2	53488	54762	+	1275	2183	2593	427	379
EP152R	NC_001659.2	55245	55703	+	459	6656	7125	2402	2349
EP153R	NC_001659.2	55706	56167	+	462	5083	4602	62	29
EP402R	NC_001659.2	56243	57451	+	1209	42216	34983	71	33
EP364R	NC_001659.2	57560	58654	+	1095	4876	5809	7	4
M1249L	NC_001659.2	58718	62467	-	3750	21339	19677	29	19
M448R	NC_001659.2	62507	63853	+	1347	4621	4109	1234	1266
C129R	NC_001659.2	63940	64329	+	390	13706	8927	20	11
C84L	NC_001659.2	64376	64630	-	255	35615	14784	24	11
C717R	NC_001659.2	65054	67207	+	2154	4463	3712	1306	1348
C105R	NC_001659.2	67194	67511	+	318	2033	1934	12	14
C257L	NC_001659.2	67910	68683	-	774	810	716	74	73
C475L	NC_001659.2	68662	70089	-	1428	7354	7768	24	18
C315R	NC_001659.2	70142	71089	+	948	9825	10907	169	152
C147L	NC_001659.2	71170	71613	-	444	32579	35147	76	74
C62L	NC_001659.2	71773	71961	-	189	583	618	232	223
C962R	NC_001659.2	72043	74931	+	2889	7039	8130	22	20
B962L	NC_001659.2	75069	77957	-	2889	3267	3287	4	1
B119L	NC_001659.2	77917	78276	-	360	179	161	2	5
B318L	NC_001659.2	78257	79213	-	957	847	814	0	1
B438L	NC_001659.2	79180	80496	-	1317	7764	8486	8	1
B169L	NC_001659.2	80509	81018	-	510	2293	2280	53	60
B475L	NC_001659.2	81035	82462	-	1428	28937	29846	51	37
B354L	NC_001659.2	82599	83663	-	1065	4296	4496	63	70
B602L	NC_001659.2	83674	85482	-	1809	18843	14768	16	11
B385R	NC_001659.2	85537	86694	+	1158	6610	5284	7	0
B646L	NC_001659.2	86793	88733	-	1941	83852	78456	55	20
B125R	NC_001659.2	88773	89150	+	378	16700	15836	32	20
B117L	NC_001659.2	89123	89476	-	354	10451	11322	8	2
B407L	NC_001659.2	89483	90706	-	1224	9232	10939	4	3
B175L	NC_001659.2	90734	91261	-	528	3567	4455	5	0
B263R	NC_001659.2	91308	92099	+	792	2349	2547	1851	1748
B66L	NC_001659.2	92096	92296	-	201	5355	6488	8	5
G1340L	NC_001659.2	92302	96324	-	4023	13479	12599	54	47
G1211R	NC_001659.2	96365	100000	+	3636	3916	3794	746	734
CP123L	NC_001659.2	99997	100368	-	372	4543	5751	1	2
CP2475L	NC_001659.2	100477	107904	-	7428	34481	25264	129	107
CP204L	NC_001659.2	107977	108591	-	615	13585	15886	19418	17390
CP530R	NC_001659.2	108622	110214	+	1593	14881	16666	39	49
CP80R	NC_001659.2	110217	110459	+	243	689	619	2	7
CP312R	NC_001659.2	110486	111424	+	939	47511	59244	23697	24003
O174L	NC_001659.2	111445	111969	-	525	6762	7658	72	64
O61R	NC_001659.2	112019	112204	+	186	96889	118747	55	31
NP1450L	NC_001659.2	112254	116606	-	4353	4581	5445	834	858
NP419L	NC_001659.2	116689	117948	-	1260	854	800	241	214
NP868R	NC_001659.2	118013	120619	+	2607	7706	7377	695	730
D250R	NC_001659.2	120676	121428	+	753	6396	5710	5112	5230
D129L	NC_001659.2	121609	121998	-	390	8798	10011	15	10
D79L	NC_001659.2	122071	122310	-	240	8006	9192	10	3
D339L	NC_001659.2	122379	123398	-	1020	4861	5774	2379	2386
D1133L	NC_001659.2	123531	126932	-	3402	3339	3277	13	3
D117L	NC_001659.2	127163	127516	-	354	53929	60261	36	18
D205R	NC_001659.2	127573	128190	+	618	3001	3051	88	71
D345L	NC_001659.2	128217	129254	-	1038	664	791	22	24
S183L	NC_001659.2	129254	129805	-	552	4321	4151	121	94
S273R	NC_001659.2	129866	130687	+	822	3958	3312	2	1
P1192R	NC_001659.2	130722	134300	+	3579	2026	2007	758	654
H359L	NC_001659.2	134331	135410	-	1080	8723	9417	1163	1144
H171R	NC_001659.2	135445	135960	+	516	29362	30666	19	19
H124R	NC_001659.2	136000	136374	+	375	2400	2384	30	31
H339R	NC_001659.2	136396	137415	+	1020	17615	16853	31	11
H108R	NC_001659.2	137427	137753	+	327	3910	4264	6	8
H233R	NC_001659.2	137713	138414	+	702	488	578	0	0
H240R	NC_001659.2	138529	139251	+	723	8705	10431	5	5
R298L	NC_001659.2	139248	140144	-	897	1744	1503	12	18
Q706L	NC_001659.2	140119	142239	-	2121	853	793	3	0
QP509L	NC_001659.2	142197	143726	-	1530	258	239	0	0
QP383R	NC_001659.2	143716	144867	+	1152	1777	926	3	3
E184L	NC_001659.2	144815	145369	-	555	191190	251548	124	66
E183L	NC_001659.2	145413	145964	-	552	16788	19390	15	6
E423R	NC_001659.2	145995	147266	+	1272	8925	10118	7	4
E301R	NC_001659.2	147419	148324	+	906	2898	3238	3	1
E146L	NC_001659.2	148358	148798	-	441	8570	9746	7	3
E199L	NC_001659.2	148982	149581	-	600	5984	6212	12	5
E165R	NC_001659.2	149609	150106	+	498	9691	11452	11970	11808
E248R	NC_001659.2	150129	150875	+	747	5486	6047	36	13
E120R	NC_001659.2	150917	151279	+	363	53861	63058	729	641
E296R	NC_001659.2	151309	152199	+	891	12395	16077	451	442
E111R	NC_001659.2	152202	152537	+	336	1372	368	8	8
E66L	NC_001659.2	152614	152814	-	201	1415	1716	3	6
I267L	NC_001659.2	152762	153565	-	804	1543	1857	34	23
I226R	NC_001659.2	153717	154397	+	681	9419	12628	16	6
I243L	NC_001659.2	154394	155125	-	732	5390	6599	314	325
I73R	NC_001659.2	155210	155431	+	222	24629	25374	30772	30447
I329L	NC_001659.2	155667	156656	-	990	10480	11161	63	69
I215L	NC_001659.2	156964	157611	-	648	801	926	504	437
I177L	NC_001659.2	157649	158182	-	534	3634	4259	11	6
I196L	NC_001659.2	158175	158765	-	591	23087	26123	35	12
DP238L	NC_001659.2	158859	159575	-	717	33992	37052	9173	9535
MGF_360-16R	NC_001659.2	159752	160687	+	936	3986	4345	2360	2258
MGF_360-16RA	NC_001659.2	160617	160808	+	192	64	49	0	0
MGF_505-11R	NC_001659.2	160886	162514	-	1629	6913	7341	305	313
MGF 100-2L	NC_001659.2	162633	163058	-	426	3265	3238	148	126
MGF 100-3L	NC_001659.2	163277	163717	-	441	2198	2359	814	729
MGF_360-17R	NC_001659.2	164082	164528	+	447	264	289	5	5
DP71L	NC_001659.2	164511	164726	-	216	5822	5993	49	63
DP96R	NC_001659.2	164822	165112	+	291	9768	10617	3727	3626
MGF_360-18R	NC_001659.2	165725	166816	+	1092	8606	9654	887	875
MGF_360-2LA	NC_001659.2	167481	167609	+	129	1130	1337	555	548
DP60R	NC_001659.2	167693	167875	+	183	54	55	49	31
DP93R	NC_001659.2	167950	168231	+	282	6	11	0	0
DP86L	NC_001659.2	168098	168358	-	261	0	1	0	0

## Sheet: expr_matrix_GRG2007
# Program:featureCounts v2.0.1; Command:"featureCounts" "-a" "reference/GCA_003047755.2_ASM304775v2_genomic.gtf" "-F" "GTF" "-g" "gene" "-t" "gene" "-o" "counts/expr_matrix_GRG2007.txt" "bam/SRR14862465.bam" "bam/SRR14862466.bam" "bam/SRR14862467.bam" "bam/SRR14862468.bam"
Geneid	Chr	Start	End	Strand	Length	GRG2007_16h_1	GRG2007_16h_2	GRG2007_5h_1	GRG2007_5h_2
Repeat 1	FR682468.2;FR682468.2	1;189208	1378;190584	+;-	2755	176	175	4	4
DP60R	FR682468.2;FR682468.2	416;190005	580;190169	-;+	330	0	0	0	0
ASFV G ACD 01990	FR682468.2;FR682468.2	701;189738	847;189884	+;-	294	0	0	0	0
MGF_360-1La	FR682468.2	1812	2645	-	834	3000	4902	21	42
MGF_360-1Lb	FR682468.2	2573	2893	-	321	949	808	491	447
MGF_360-2L	FR682468.2	2979	4067	-	1089	4521	5066	77	89
KP177R	FR682468.2	4208	4741	+	534	7937	7630	2	6
L83L	FR682468.2	4878	5123	-	246	2072	2297	3053	3313
L60L	FR682468.2	5224	5382	-	159	75728	102176	34	39
MGF_360-3L	FR682468.2	5541	6611	-	1071	3901	4137	196	230
MGF_110-1L	FR682468.2	7004	7648	-	645	463	568	10	13
ASFV G ACD 00090	FR682468.2	7647	7760	+	114	294	493	842	874
MGF_110-2L	FR682468.2	7828	8142	-	315	1461	2752	3523	3481
MGF_110-3L	FR682468.2	8239	8613	-	375	42778	83920	107764	120133
ASFV G ACD 00120	FR682468.2	8724	8948	+	225	340	299	5	1
MGF_110-4L	FR682468.2	8927	9301	-	375	8917	22393	20800	23944
MGF_110-5L-6L	FR682468.2	9490	10107	-	618	41469	54121	67237	76605
MGF_110-7L	FR682468.2	10314	10727	-	414	124	190	298	279
285L	FR682468.2	11042	11326	-	285	22931	36680	56715	60773
ASFV G ACD 00160	FR682468.2	11068	11196	-	129	0	0	0	0
MGF_110-8L	FR682468.2	11455	11838	-	384	4877	9400	8707	10397
MGF_100-1R	FR682468.2	12056	12430	+	375	3096	4246	444	385
ASFV G ACD 00190	FR682468.2	12456	12581	-	126	67	74	0	1
MGF_110-9L	FR682468.2	12590	13462	-	873	732	995	25	26
ASFV G ACD 00210	FR682468.2	13461	13652	+	192	1887	2257	3758	4098
MGF_110-10-L - MGF110-14L fusion	FR682468.2	13753	14571	-	819	1167	901	23	31
Poly C region	FR682468.2;FR682468.2	14225;15666	14237;15682	+;+	30	0	0	0	0
ASFV G ACD 00240	FR682468.2	14570	14680	+	111	268	239	0	0
MGF_110-12L	FR682468.2	14761	15120	-	360	1368	1636	246	287
MGF_110-13La	FR682468.2	15206	15553	-	348	2367	2079	7	5
MGF_110-13Lb	FR682468.2	15663	16031	-	369	690	1143	1746	2060
ASFV G ACD 00270	FR682468.2	16056	16169	-	114	31	54	1	5
MGF_360-4L	FR682468.2	16212	17375	-	1164	1945	2019	518	463
Poly G region	FR682468.2	17624	17632	+	9	75	86	46	46
ASFV G ACD 00300	FR682468.2	17929	18045	-	117	2391	2125	11	22
MGF_360-6L	FR682468.2	18189	19316	-	1128	1208	1341	267	260
hypothetical	FR682468.2	19411	19506	+	96	4080	4109	4669	6338
ASFV G ACD 00320	FR682468.2	19544	19669	+	126	634	889	5	2
ASFV G ACD 00330	FR682468.2	19857	19970	+	114	46	43	1	6
ASFV G ACD 00350	FR682468.2	19967	20098	+	132	207	142	4	1
poly G region	FR682468.2	19993	20008	+	16	0	0	0	0
ASFV G ACD 00360	FR682468.2	20169	20285	-	117	0	0	0	0
X69R	FR682468.2	20197	20406	+	210	77	83	0	0
MGF_300-1L	FR682468.2	20704	21510	-	807	380	491	628	690
MGF_300-2R	FR682468.2	22336	22818	+	483	1990	2234	6	8
MGF_300-4L	FR682468.2	22908	23900	-	993	1636	1664	29	42
MGF_360-8L	FR682468.2	24014	24973	-	960	997	1150	500	634
MGF_360-9L	FR682468.2	25135	26187	-	1053	1694	1526	771	854
MGF_360-10L	FR682468.2	26373	27410	-	1038	2176	2117	1437	1670
MGF_360-11L	FR682468.2	27438	28499	-	1062	852	827	173	220
MGF_505-1R	FR682468.2	28707	30302	+	1596	1663	1761	661	694
MGF_360-12L	FR682468.2	30355	31407	-	1053	2204	2358	2112	2886
MGF_360-13L	FR682468.2	31568	32629	-	1062	1501	1490	94	149
MGF_360-14L	FR682468.2	32814	33887	-	1074	504	547	20	12
MGF_505-2R	FR682468.2	34093	35673	+	1581	1921	1761	30	43
MGF_505-3R	FR682468.2	35760	36602	+	843	792	1627	1804	1698
ASFV G ACD 00520	FR682468.2	36680	36802	-	123	19	38	10	19
MGF_505-4R	FR682468.2	36770	38290	+	1521	619	2931	45	62
MGF_505-5R	FR682468.2	38319	39815	+	1497	1518	1939	395	458
MGF_505-6R	FR682468.2	40016	41593	+	1578	1154	1671	830	991
MGF_505-7R	FR682468.2	41723	43306	+	1584	923	1374	1185	1380
MGF_505-9R	FR682468.2	43610	45130	+	1521	1267	2372	941	1208
MGF_505-10R	FR682468.2	45542	47170	+	1629	1437	1637	821	1089
A224L	FR682468.2	47287	47961	-	675	17947	20274	209	230
ASFV G ACD 00600	FR682468.2	48000	48152	-	153	21272	19605	51	42
A104R	FR682468.2	48322	48636	+	315	126634	119204	13	12
A240L	FR682468.2	48633	49343	-	711	812	793	38	42
A118R	FR682468.2	49255	49437	+	183	279	307	0	0
A151R	FR682468.2	49652	50107	+	456	47317	65087	101257	117142
MGF_360-15R	FR682468.2	50346	51215	+	870	1428	1429	920	971
hypthetical	FR682468.2;FR682468.2	51233;182044	51337;182151	+;-	213	983	1220	4	5
A238L	FR682468.2	51451	52140	-	690	4542	8070	10084	12130
A859L	FR682468.2	52181	54757	-	2577	404	340	12	15
A179L	FR682468.2	54759	55298	-	540	1342	1204	1205	1533
A137R	FR682468.2	55531	55944	+	414	190095	166543	1515	2081
F317L	FR682468.2	55977	56930	-	954	8281	8775	5	2
F334L	FR682468.2	56956	57960	-	1005	1161	941	1714	1926
F778R	FR682468.2	57981	60317	+	2337	1743	1628	831	1076
F165R	FR682468.2	60350	60847	+	498	6760	6807	15	19
F1055L	FR682468.2	60834	63980	-	3147	1060	990	598	790
K205R	FR682468.2	64174	64791	+	618	19310	18970	14545	18438
K78R	FR682468.2	64880	65116	+	237	252107	231307	559	696
K196R	FR682468.2	65113	65703	+	591	2515	2612	39	57
K145R	FR682468.2	65719	66156	+	438	18701	18487	186	215
K421R	FR682468.2	66190	67458	+	1269	3079	2811	7	25
EP1242L	FR682468.2	67499	71227	-	3729	4277	2865	531	687
EP84R	FR682468.2	71306	71560	+	255	8065	9199	2	6
EP424R	FR682468.2	71596	72852	+	1257	1881	1792	193	233
EP152R	FR682468.2	73347	73805	+	459	3335	4957	6014	6814
EP153R	FR682468.2	73808	74284	+	477	297	970	10	13
EP402R	FR682468.2	74354	75436	+	1083	3896	6596	86	99
EP364R	FR682468.2	75506	76615	+	1110	2527	2481	24	47
M1249L	FR682468.2	76679	80428	-	3750	6429	4901	90	97
M448R	FR682468.2	80468	81814	+	1347	1840	1508	737	868
C129R	FR682468.2	81901	82290	+	390	5985	6273	12	20
C84L	FR682468.2	82348	82578	-	231	44011	43158	15	17
C717R	FR682468.2	83072	85225	+	2154	2339	1879	1415	1705
C122R	FR682468.2	85212	85529	+	318	267	184	21	19
C257L	FR682468.2	85942	86715	-	774	250	207	74	74
C475L	FR682468.2	86694	88121	-	1428	3558	2973	20	19
C315R	FR682468.2	88174	89121	+	948	3499	3307	208	222
C147L	FR682468.2	89189	89632	-	444	14517	8575	390	543
C62L	FR682468.2	89792	89980	-	189	547	402	581	658
C962R	FR682468.2	90062	92950	+	2889	3021	2098	54	106
ASFV G ACD 01020	FR682468.2	92901	93059	-	159	941	664	1	0
B962L	FR682468.2	93088	95976	-	2889	2250	1760	15	32
B119L	FR682468.2	95936	96295	-	360	84	89	5	3
B318L	FR682468.2	96276	97232	-	957	308	259	1	1
B438L	FR682468.2	97199	98515	-	1317	2714	2502	9	5
B169L	FR682468.2	98528	99022	-	495	1306	1116	27	31
B475L	FR682468.2	99039	100466	-	1428	12106	11290	97	143
B354L	FR682468.2	100601	101665	-	1065	1786	2114	19	47
B602L	FR682468.2	101676	103268	-	1593	7017	5264	64	83
B385R	FR682468.2	103323	104480	+	1158	4101	3121	33	62
B646L	FR682468.2	104577	106517	-	1941	64159	57313	16	18
B125R	FR682468.2	106557	106934	+	378	12705	10113	26	41
B117L	FR682468.2	106907	107254	-	348	8161	7993	4	0
B407L	FR682468.2	107261	108499	-	1239	5680	5510	18	24
B175L	FR682468.2	108527	109054	-	528	2266	1508	13	14
B263R	FR682468.2	109101	109892	+	792	830	949	1089	1333
B66L	FR682468.2	109889	110089	-	201	10005	11684	6	10
G1340L	FR682468.2	110095	114117	-	4023	5714	5706	110	151
G1211R	FR682468.2	114158	117778	+	3621	1427	1402	555	679
CP123L	FR682468.2	117775	118143	-	369	4141	5057	0	2
CP2475L	FR682468.2	118249	125679	-	7431	13924	13241	144	150
CP204L	FR682468.2	125783	126367	-	585	16079	23788	36784	41078
CP530R	FR682468.2	126398	127990	+	1593	11081	10771	18	22
CP80R	FR682468.2	127993	128235	+	243	274	255	26	31
CP312R	FR682468.2	128277	129200	+	924	32591	32028	28980	34882
O174L	FR682468.2	129221	129745	-	525	2246	2335	55	75
O61R	FR682468.2	129795	129980	+	186	75305	76669	12	17
NP1450L	FR682468.2	130060	134442	-	4383	2333	1985	568	824
NP419L	FR682468.2	134495	135754	-	1260	524	450	449	449
NP868R	FR682468.2	135819	138425	+	2607	2330	1628	637	639
D205R	FR682468.2	138482	145994	+	7513	6316	7941	6468	7603
D129L	FR682468.2	139414	139803	-	390	0	0	0	0
DP79L	FR682468.2	139876	140115	-	240	0	0	0	0
D339L	FR682468.2	140184	141203	-	1020	0	0	0	0
D1133L	FR682468.2	141335	144736	-	3402	0	0	0	0
D117L	FR682468.2	144967	145320	-	354	0	0	0	0
D345L	FR682468.2	146021	147058	-	1038	282	201	37	40
S183L	FR682468.2	147058	147609	-	552	2692	2723	83	103
S273R	FR682468.2	147670	148491	+	822	1275	1203	3	6
P1192R	FR682468.2	148526	152104	+	3579	753	648	533	755
H359L	FR682468.2	152136	153215	-	1080	2575	2030	701	959
H171R	FR682468.2	153250	153765	+	516	18765	13993	66	68
H124R	FR682468.2	153805	154179	+	375	2197	1654	32	41
H339R	FR682468.2	154202	155221	+	1020	4364	3285	64	83
H108R	FR682468.2	155233	155559	+	327	2406	2544	10	6
H233R	FR682468.2	155519	156220	+	702	281	225	1	3
H240R	FR682468.2	156335	157060	+	726	2068	1545	44	51
R298L	FR682468.2	157053	157949	-	897	864	803	13	20
Q706L	FR682468.2	157924	160044	-	2121	391	384	3	0
QP509L	FR682468.2	160002	161531	-	1530	117	80	1	1
QP383R	FR682468.2	161521	162672	+	1152	1581	1408	6	14
E184L	FR682468.2	162620	163174	-	555	78213	61783	596	849
E183L	FR682468.2	163218	163772	-	555	6525	5788	0	1
E423R	FR682468.2	163803	165074	+	1272	3832	2704	39	33
E301R	FR682468.2	165225	166130	+	906	770	637	3	16
E146L	FR682468.2	166164	166604	-	441	6193	6402	1	5
E199L	FR682468.2	166841	167440	-	600	2751	3263	8	11
E165R	FR682468.2	167468	167965	+	498	8089	9175	13498	15905
E248R	FR682468.2	167988	168734	+	747	3951	3911	15	24
E120R	FR682468.2	168776	169144	+	369	81547	105738	691	831
EP296R	FR682468.2	169174	170064	+	891	8235	6763	489	603
E111R	FR682468.2	170067	170402	+	336	1212	1234	4	9
E66L	FR682468.2	170485	170637	-	153	231	433	1	4
I267L	FR682468.2	170641	171444	-	804	357	230	66	78
I226R	FR682468.2	171596	172276	+	681	4063	3202	60	61
I243L	FR682468.2	172273	173004	-	732	5755	5935	500	584
I73R	FR682468.2	173088	173306	+	219	24425	38537	52184	60142
I329L	FR682468.2	173516	174505	-	990	7673	8050	98	161
I215L	FR682468.2	174794	175432	-	639	390	443	127	135
I177L	FR682468.2	175473	176006	-	534	985	986	45	71
ASFV G ACD 01760 no indication	FR682468.2	175922	176006	-	85	0	0	0	0
I196L	FR682468.2	175999	176607	-	609	20277	25893	18	14
DP238L	FR682468.2	176701	177417	-	717	11015	12163	9182	11207
MGF_360-16R	FR682468.2	177594	178652	+	1059	1703	3429	4047	5492
DP63R no incication vs FR682468	FR682468.2	178506	178652	+	147	0	0	0	0
MGF_505-11L	FR682468.2	178732	180360	-	1629	2515	2666	393	408
MGF_100-1L	FR682468.2	180479	180904	-	426	5611	5046	181	234
MGF_100-3L	FR682468.2	181269	181577	-	309	8112	7646	6367	6373
I7L	FR682468.2	181676	181984	-	309	7261	8506	2061	2467
I8L	FR682468.2	182198	182509	-	312	2881	3455	258	309
ASFV G ACD 01870	FR682468.2	182604	182741	+	138	750	751	752	1037
I9R	FR682468.2	182704	182994	+	291	240	280	37	26
I10L	FR682468.2	183070	183582	-	513	778	942	16	19
L11L	FR682468.2	183821	184102	-	282	5750	15365	13	19
MGF_360-18R	FR682468.2	184332	185045	+	714	1326	1408	2866	3295
DP71L	FR682468.2	185028	185240	-	213	9468	7104	211	257
DP96R	FR682468.2	185339	185629	+	291	6210	5647	3888	4988
ASFV G ACD 01940	FR682468.2	185929	186087	-	159	209	330	190	141
MGF_360-19Ra	FR682468.2	186240	187049	+	810	3362	3770	953	1036
MGF_360-19Rb	FR682468.2	187063	187332	+	270	3171	2928	8	9
ASFV G ACD 01960	FR682468.2	187401	187532	-	132	1038	1022	1143	1344
MGF_360-21R	FR682468.2	187978	189048	+	1071	4586	4502	217	243
ASFV G ACD 01980	FR682468.2	189037	189231	-	195	50	48	0	0

## Sheet: expr_matrix_HG2018
Geneid	Chr	Start	End	Strand	Length	HG2018_4h_1	HG2018_4h_2	HG2018_12h_1	HG2018_12h_2
DP60R	MN715134.1;MN715134.1	403;190010	582;190189	-;+	360	0	0	0	0
ASFV G ACD 01990	MN715134.1;MN715134.1	703;189743	849;189889	+;-	294	0	0	0	0
MGF_360-1La	MN715134.1	1814	2647	-	834	1	4	16	19
MGF_360-1Lb	MN715134.1	2575	2895	-	321	0	0	4	1
MGF_360-2L	MN715134.1	2980	4068	-	1089	1	0	17	20
KP177R	MN715134.1	4209	4742	+	534	0	0	3	8
L83L	MN715134.1	4879	5124	-	246	39	58	52	38
L60L	MN715134.1	5225	5383	-	159	0	1	5	3
MGF_360-3L	MN715134.1	5542	6612	-	1071	4	4	19	18
MGF_110-1L	MN715134.1	7058	7648	-	591	14	22	4	6
ASFV G ACD 00090	MN715134.1	7647	7760	+	114	0	0	0	0
MGF_110-2L	MN715134.1	7828	8142	-	315	29	42	9	13
MGF_110-3L	MN715134.1	8239	8613	-	375	2796	2597	1063	1023
ASFV G ACD 00120	MN715134.1	8724	8948	+	225	0	1	1	0
MGF_110-4L	MN715134.1	8927	9301	-	375	35	37	8	10
MGF_110-5L-6L	MN715134.1	9490	10107	-	618	1900	1952	755	641
MGF_110-7L	MN715134.1	10314	10727	-	414	2411	2310	845	786
285L	MN715134.1	11042	11326	-	285	17	17	7	5
ASFV G ACD 00160	MN715134.1	11068	11196	-	129	0	0	0	0
MGF_110-8L	MN715134.1	11455	11838	-	384	38	45	32	24
MGF_100-1R	MN715134.1	12056	12430	+	375	4	8	68	67
ASFV G ACD 00190	MN715134.1	12456	12599	-	144	0	0	0	0
MGF_110-9L	MN715134.1	12589	13461	-	873	7	7	3	3
ASFV G ACD 00210	MN715134.1	13460	13651	+	192	0	0	0	0
MGF_110-10-L/MGF110-14L fusion	MN715134.1	13752	14570	-	819	42	41	30	25
ASFV G ACD 00240	MN715134.1	14569	14679	+	111	1	0	0	0
MGF_110-12L	MN715134.1	14760	15119	-	360	0	0	0	1
MGF_110-13Lb	MN715134.1	15205	16029	-	825	9	9	11	12
ASFV G ACD 00270	MN715134.1	16054	16167	-	114	2	1	0	0
MGF_360-4L	MN715134.1	16210	17373	-	1164	3	3	4	10
ASFV G ACD 00300	MN715134.1	17928	18044	-	117	113	103	190	163
MGF_360-6L	MN715134.1	18188	19315	-	1128	4	3	14	11
ASFV G ACD 00320	MN715134.1	19540	19668	+	129	85	106	220	179
ASFV G ACD 00330	MN715134.1	19855	19968	+	114	176	167	348	316
ASFV G ACD 00360	MN715134.1	20162	20278	-	117	0	0	0	0
X69R	MN715134.1	20190	20399	+	210	0	0	0	0
MGF_300-1L	MN715134.1	20697	21503	-	807	8	6	7	6
MGF_300-2R	MN715134.1	22330	22812	+	483	13	12	10	9
MGF_300-4L	MN715134.1	22902	23894	-	993	6	6	11	14
MGF_360-8L	MN715134.1	24008	24967	-	960	4	2	11	4
MGF_360-9L	MN715134.1	25129	26181	-	1053	2	5	16	12
MGF_360-10L	MN715134.1	26367	27404	-	1038	4	3	4	10
MGF_360-11L	MN715134.1	27432	28493	-	1062	0	1	3	2
MGF_505-1R	MN715134.1	28701	30296	+	1596	2	7	4	10
MGF_360-12L	MN715134.1	30349	31401	-	1053	7	8	6	1
MGF_360-13L	MN715134.1	31562	32623	-	1062	1	1	4	5
MGF_360-14L	MN715134.1	32808	33881	-	1074	5	0	5	1
MGF_505-2R	MN715134.1	34087	35667	+	1581	0	0	1	1
MGF_505-3R	MN715134.1	35754	36596	+	843	16	28	7	7
ASFV G ACD 00520	MN715134.1	36674	36796	-	123	0	0	0	0
MGF_505-4R	MN715134.1	36764	38284	+	1521	11	6	10	15
MGF_505-5R	MN715134.1	38313	39809	+	1497	5	4	3	4
MGF_505-6R	MN715134.1	40010	41587	+	1578	39	22	15	8
MGF_505-7R	MN715134.1	41717	43300	+	1584	26	22	7	14
MGF_505-9R	MN715134.1	43604	45124	+	1521	17	16	10	5
MGF_505-10R	MN715134.1	45536	47164	+	1629	16	15	5	10
A224L	MN715134.1	47281	47955	-	675	98	108	53	70
ASFV G ACD 00600	MN715134.1	47994	48146	-	153	2659	1960	995	1033
A104R	MN715134.1	48316	48630	+	315	1	8	102	136
A240L	MN715134.1	48627	49337	-	711	1	2	1	4
A118R	MN715134.1	49249	49431	+	183	1	1	0	2
A151R	MN715134.1	49646	50101	+	456	1200	1022	691	891
MGF_360-15R	MN715134.1	50340	51209	+	870	113	101	23	29
A238L	MN715134.1	51445	52134	-	690	122	136	48	51
A859L	MN715134.1	52175	54751	-	2577	2	4	12	17
A179L	MN715134.1	54753	55292	-	540	2	0	1	0
A137R	MN715134.1	55525	55938	+	414	0	4	254	258
F317L	MN715134.1	55971	56924	-	954	0	0	10	8
F334L	MN715134.1	56950	57954	-	1005	21	20	23	36
F778R	MN715134.1	57975	60311	+	2337	1	4	4	9
F165R	MN715134.1	60344	60841	+	498	0	0	1	4
F1055L	MN715134.1	60828	63974	-	3147	0	0	8	5
K205R	MN715134.1	64168	64785	+	618	173	153	208	221
K78R	MN715134.1	64874	65110	+	237	3	2	278	204
K196R	MN715134.1	65107	65697	+	591	0	0	8	5
K145R	MN715134.1	65713	66150	+	438	3	1	21	18
K421R	MN715134.1	66184	67452	+	1269	1	1	5	2
EP1242L	MN715134.1	67493	71221	-	3729	1	1	10	9
EP84R	MN715134.1	71300	71554	+	255	0	0	2	13
EP424R	MN715134.1	71590	72846	+	1257	3	2	14	11
EP152R	MN715134.1	73341	73799	+	459	5	6	4	9
EP153R	MN715134.1	73802	74278	+	477	0	1	5	1
EP402R	MN715134.1	74348	75430	+	1083	15	24	41	67
EP364R	MN715134.1	75500	76609	+	1110	0	0	2	3
M1249L	MN715134.1	76673	80422	-	3750	1	2	28	21
M448R	MN715134.1	80462	81808	+	1347	1	1	12	11
C129R	MN715134.1	81895	82284	+	390	1	0	2	1
C84L	MN715134.1	82342	82572	-	231	0	0	5	2
C717R	MN715134.1	83066	85219	+	2154	1	0	1	0
C122R	MN715134.1	85206	85523	+	318	0	0	0	1
C257L	MN715134.1	85936	86709	-	774	3	3	1	5
C475L	MN715134.1	86688	88115	-	1428	0	0	2	1
C315R	MN715134.1	88168	89115	+	948	3	4	8	7
C147L	MN715134.1	89183	89626	-	444	3	0	17	13
C62L	MN715134.1	89786	89974	-	189	0	0	2	0
C962R	MN715134.1	90056	92944	+	2889	0	0	7	6
ASFV G ACD 01020	MN715134.1	92895	93053	-	159	0	0	0	0
B962L	MN715134.1	93082	95970	-	2889	0	0	8	3
B119L	MN715134.1	95930	96289	-	360	0	0	1	1
B318L	MN715134.1	96270	97226	-	957	0	0	4	6
B438L	MN715134.1	97193	98509	-	1317	0	0	6	3
B169L	MN715134.1	98522	99016	-	495	5	4	1	3
B475L	MN715134.1	99033	100460	-	1428	3	1	43	36
B354L	MN715134.1	100595	101659	-	1065	0	3	39	64
B602L	MN715134.1	101670	103262	-	1593	0	0	26	23
B385R	MN715134.1	103318	104475	+	1158	0	0	6	4
B646L	MN715134.1	104572	106512	-	1941	0	0	14	11
B125R	MN715134.1	106552	106929	+	378	0	0	16	11
B117L	MN715134.1	106902	107249	-	348	0	0	1	0
B407L	MN715134.1	107256	108494	-	1239	0	0	6	8
B175L	MN715134.1	108522	109049	-	528	0	0	4	3
B263R	MN715134.1	109096	109887	+	792	3	1	7	7
B66L	MN715134.1	109884	110084	-	201	0	0	4	0
G1340L	MN715134.1	110090	114112	-	4023	0	0	2	3
G1211R	MN715134.1	114153	117773	+	3621	2	3	5	13
CP123L	MN715134.1	117770	118138	-	369	0	0	5	6
CP2475L	MN715134.1	118244	125674	-	7431	2	0	8	9
CP204L	MN715134.1	125778	126362	-	585	144	163	239	188
CP530R	MN715134.1	126393	127985	+	1593	0	0	5	8
CP80R	MN715134.1	127988	128230	+	243	0	1	0	1
CP312R	MN715134.1	128272	129195	+	924	14	18	32	36
O174L	MN715134.1	129216	129740	-	525	1	3	11	5
O61R	MN715134.1	129790	129975	+	186	1	0	5	5
NP1450L	MN715134.1	130055	134437	-	4383	2	2	5	3
NP419L	MN715134.1	134490	135749	-	1260	8	7	20	15
NP868R	MN715134.1	135814	138420	+	2607	2	2	8	7
D250R	MN715134.1	138477	139229	+	753	137	151	31	51
D129L	MN715134.1	139409	139798	-	390	0	0	4	4
DP79L	MN715134.1	139871	140110	-	240	1	1	18	23
D339L	MN715134.1	140179	141198	-	1020	2	1	2	2
D1133L	MN715134.1	141330	144731	-	3402	0	0	2	6
D117L	MN715134.1	144962	145315	-	354	1	0	33	31
D345L	MN715134.1	146016	147053	-	1038	1	2	11	12
S183L	MN715134.1	147053	147604	-	552	0	0	2	3
S273R	MN715134.1	147665	148486	+	822	0	0	0	0
P1192R	MN715134.1	148521	152099	+	3579	2	2	3	9
H359L	MN715134.1	152131	153210	-	1080	2	2	7	12
H171R	MN715134.1	153245	153760	+	516	0	0	30	27
H124R	MN715134.1	153800	154174	+	375	0	0	3	9
H339R	MN715134.1	154197	155216	+	1020	0	0	4	7
H108R	MN715134.1	155228	155554	+	327	0	0	2	0
H233R	MN715134.1	155514	156215	+	702	0	0	0	0
H240R	MN715134.1	156330	157055	+	726	0	0	5	3
R298L	MN715134.1	157048	157944	-	897	0	0	1	0
Q706L	MN715134.1	157919	160039	-	2121	0	0	2	1
QP509L	MN715134.1	159997	161526	-	1530	0	0	0	1
QP383R	MN715134.1	161516	162667	+	1152	0	0	0	0
E184L	MN715134.1	162615	163169	-	555	0	1	147	73
E183L	MN715134.1	163213	163767	-	555	0	0	1	5
E423R	MN715134.1	163798	165069	+	1272	0	0	17	18
E301R	MN715134.1	165220	166125	+	906	0	0	4	3
E146L	MN715134.1	166159	166599	-	441	0	0	1	1
E199L	MN715134.1	166836	167435	-	600	1	0	1	1
E165R	MN715134.1	167463	167960	+	498	102	67	113	109
E248R	MN715134.1	167983	168729	+	747	0	1	25	12
E120R	MN715134.1	168771	169139	+	369	2	4	419	304
EP296R	MN715134.1	169169	170059	+	891	13	8	12	13
E111R	MN715134.1	170062	170397	+	336	0	1	0	0
E66L	MN715134.1	170480	170632	-	153	2	0	0	1
I267L	MN715134.1	170636	171439	-	804	7	5	17	10
I226R	MN715134.1	171591	172271	+	681	3	0	76	71
I243L	MN715134.1	172268	172999	-	732	0	0	39	42
I73R	MN715134.1	173083	173301	+	219	788	874	466	441
I329L	MN715134.1	173521	174510	-	990	3	1	24	37
I215L	MN715134.1	174799	175437	-	639	67	86	30	30
I177L	MN715134.1	175478	176011	-	534	0	1	5	0
I196L	MN715134.1	176004	176612	-	609	0	0	41	25
DP238L	MN715134.1	176706	177422	-	717	113	141	197	200
MGF_360-16R	MN715134.1	177599	178657	+	1059	23	20	12	14
MGF_505-11L	MN715134.1	178737	180365	-	1629	11	14	6	9
MGF_100-1L	MN715134.1	180484	180909	-	426	377	476	315	340
MGF_100-3L	MN715134.1	181274	181582	-	309	6	8	12	12
I7L	MN715134.1	181681	181989	-	309	27	26	30	27
I8L	MN715134.1	182203	182514	-	312	7	8	11	10
ASFV G ACD 01870	MN715134.1	182609	182746	+	138	0	0	0	0
I9R	MN715134.1	182709	182999	+	291	0	1	0	1
I10L	MN715134.1	183075	183587	-	513	0	2	5	3
L11L	MN715134.1	183826	184107	-	282	0	1	4	8
MGF_360-18R	MN715134.1	184337	185050	+	714	46	49	71	56
DP71L	MN715134.1	185033	185245	-	213	0	0	0	0
DP96R	MN715134.1	185344	185634	+	291	73	78	115	101
ASFV G ACD 01940	MN715134.1	185934	186092	-	159	23	23	18	11
MGF_360-19Ra	MN715134.1	186245	187054	+	810	4	8	5	8
MGF_360-19Rb	MN715134.1	187068	187337	+	270	0	0	1	5
ASFV G ACD 01960	MN715134.1	187406	187537	-	132	5	3	5	7
MGF_360-21R	MN715134.1	187983	189053	+	1071	0	1	15	5
ASFV G ACD 01980	MN715134.1	189042	189236	-	195	0	0	2	1

## Sheet: expr_matrix_HLJ2018_revised
Geneid	Chr	Start	End	Strand	Length	HLJ2018_6H_1	HLJ2018_6H_2	HLJ2018_6H_3	HLJ2018_12H_1	HLJ2018_12H_2	HLJ2018_12H_3
MGF_360-1L	MK333180.1	856	1689	-	834	2947	4216	2707	20435	46524	19564
MGF_360-2L	MK333180.1	2022	3110	-	1089	630	608	488	27506	57811	23570
KP177R	MK333180.1	3251	3784	+	534	364	467	284	44067	89713	37699
L83L	MK333180.1	3921	4166	-	246	3903	6316	3741	55701	136092	57833
L60L	MK333180.1	4267	4425	-	159	341	395	319	25168	49426	21385
MGF_360-3L	MK333180.1	4584	5654	-	1071	1831	2110	1989	141082	310069	133745
ASFV_G_ACD_00070	MK333180.1	5608	5691	+	84	9	19	14	659	1434	604
MGF_110-1L	MK333180.1	6100	6690	-	591	1775	2166	1519	6918	14339	6466
ASFV_G_ACD_00090	MK333180.1	6689	6802	+	114	53	79	41	904	1782	840
MGF_110-2L	MK333180.1	6870	7184	-	315	3218	4876	2799	4064	8295	3490
MGF_110-3L	MK333180.1	7281	7655	-	375	44598	59194	38923	15033	28824	12224
ASFV_G_ACD_00120	MK333180.1	7766	7990	+	225	18	21	10	1641	3573	1463
MGF_110-4L	MK333180.1	7969	8343	-	375	11450	16190	11097	17221	32658	13757
MGF_110-5L-6L	MK333180.1	8532	9149	-	618	59062	77011	52083	30014	58805	25338
MGF_110-7L	MK333180.1	9356	9769	-	414	57844	77623	51304	18049	35202	14772
ASFV_G_ACD_00160	MK333180.1	10110	10238	-	129	10776	19552	11032	5600	11323	4447
MGF_110-8L	MK333180.1	10497	10574	-	78	1537	2424	1484	5407	10351	4564
MGF_100-1R	MK333180.1	11098	11472	+	375	1206	1540	978	11074	28960	11814
ASFV_G_ACD_00190	MK333180.1	11498	11641	-	144	3	1	0	56	81	40
MGF_110-9L	MK333180.1	11631	12503	-	873	6665	8788	6009	13779	27317	11370
ASFV_G_ACD_00210	MK333180.1	12502	12693	+	192	23	21	24	446	1141	462
MGF_110-11L	MK333180.1	12794	13153	-	360	3467	5261	3444	4190	9316	4143
MGF_110-14L	MK333180.1	13263	13613	-	351	1051	1593	939	1968	4082	1638
ASFV_G_ACD_00240	MK333180.1	13612	13722	+	111	25	33	25	274	652	232
MGF_110-12L	MK333180.1	13803	14162	-	360	421	445	348	4558	9920	4236
MGF_110-13L	MK333180.1	14248	15072	-	825	1875	2539	1666	26210	52987	20730
ASFV_G_ACD_00270	MK333180.1	15097	15210	-	114	0	1	7	304	596	277
MGF_360-4L	MK333180.1	15253	16416	-	1164	1645	1928	1392	43777	98335	40475
ASFV_G_ACD_00300	MK333180.1	16969	17085	-	117	709	870	580	2172	5154	2227
MGF_360-6L	MK333180.1	17229	18356	-	1128	2568	3059	2265	23236	55888	22539
ASFV_G_ACD_00320	MK333180.1	18584	18709	+	126	1070	1924	1266	3651	10197	4344
ASFV_G_ACD_00330	MK333180.1	18896	19009	+	114	419	573	352	2000	4328	1856
ASFV_G_ACD_00350	MK333180.1	19002	19136	+	135	9	28	11	246	518	249
ASFV_G_ACD_00360	MK333180.1	19207	19323	-	117	0	0	0	0	0	0
X69R	MK333180.1	19235	19444	+	210	26	31	29	165	441	146
MGF_300-1L	MK333180.1	19742	20548	-	807	5813	8166	5003	12421	26370	10928
MGF_300-4L	MK333180.1	21948	22940	-	993	4242	5573	3701	7522	15661	6371
MGF_360-8L	MK333180.1	23054	24013	-	960	3635	4772	3256	11135	21428	8870
MGF_360-9L	MK333180.1	24175	25227	-	1053	7525	9800	6643	24624	49431	20253
MGF_360-10L	MK333180.1	25413	26450	-	1038	7335	9034	6569	23328	47940	19136
MGF_360-11L	MK333180.1	26478	27539	-	1062	2870	3474	2468	12317	25098	10145
MGF_505-1R	MK333180.1	27747	29342	+	1596	5014	7097	5050	18703	40523	16354
MGF_360-12L	MK333180.1	29395	30447	-	1053	7284	9643	6550	8229	16428	6883
MGF_360-13L	MK333180.1	30608	31669	-	1062	1352	1595	1224	16700	33236	13871
MGF_360-14L	MK333180.1	31854	32927	-	1074	2862	3453	2396	17123	33019	13888
MGF_505-2R	MK333180.1	33133	34713	+	1581	435	501	460	21684	43099	18825
MGF_505-3R	MK333180.1	34800	35642	+	843	5915	7971	5123	14273	30013	12212
ASFV_G_ACD_00520	MK333180.1	35720	35842	-	123	1	4	1	122	293	121
MGF_505-4R	MK333180.1	35810	37330	+	1521	1833	2273	1756	15436	35923	16040
MGF_505-5R	MK333180.1	37359	38855	+	1497	5417	7398	4763	57287	112023	49407
MGF_505-6R	MK333180.1	39056	40633	+	1578	6578	9199	6029	18416	40600	17456
MGF_505-7R	MK333180.1	40763	42346	+	1584	5793	8283	5459	18817	43874	18008
MGF_505-9R	MK333180.1	42650	44170	+	1521	8443	11197	7376	24732	52043	21508
MGF_505-10R	MK333180.1	44582	46210	+	1629	6286	8758	5854	7322	15345	6926
A224L	MK333180.1	46327	47001	-	675	8378	11532	7596	66789	136681	56889
ASFV_G_ACD_00600	MK333180.1	47040	47192	-	153	11175	16074	11252	24002	49558	18088
A104R	MK333180.1	47362	47676	+	315	857	941	587	150619	287125	117638
A240L	MK333180.1	47673	48383	-	711	6933	8525	5722	186200	442202	185840
A118R	MK333180.1	48295	48477	+	183	16	18	16	22698	51311	21265
A151R	MK333180.1	48692	49147	+	456	51254	71298	47018	171431	415456	176476
MGF_360-15R	MK333180.1	49425	50255	+	831	15735	21973	14179	137662	285112	114727
A238L	MK333180.1	50491	51171	-	681	13300	17129	10822	20644	44303	18392
A859L	MK333180.1	51221	53797	-	2577	4102	4883	3825	50466	97861	41655
A179L	MK333180.1	53799	54338	-	540	2436	3437	2187	12764	25639	11370
A137R	MK333180.1	54571	54984	+	414	11312	11561	10944	162816	336990	126664
F317L	MK333180.1	55017	55970	-	954	1853	1890	1589	78107	155638	64938
F334L	MK333180.1	55996	57000	-	1005	19916	24706	16634	15375	30464	13092
F778R	MK333180.1	57021	59357	+	2337	21094	27848	19247	39325	75804	31525
F165R	MK333180.1	59390	59887	+	498	339	327	298	31016	60441	25270
F1055L	MK333180.1	59874	63020	-	3147	14176	18078	12407	128733	250975	106425
K205R	MK333180.1	63214	63831	+	618	47935	65010	43042	82914	158994	61266
K78R	MK333180.1	63920	64156	+	237	612	649	570	146329	252592	113926
K196R	MK333180.1	64153	64743	+	591	6738	8715	6078	465250	864727	384743
K145R	MK333180.1	64759	65196	+	438	5038	5948	4735	227519	473724	207713
K421R	MK333180.1	65230	66498	+	1269	799	750	698	45163	84335	37335
EP1242L	MK333180.1	66539	70267	-	3729	22640	25584	21891	110010	203447	87943
EP84R	MK333180.1	70346	70600	+	255	16	15	12	13459	23145	10639
EP424R	MK333180.1	70636	71892	+	1257	4575	6265	4277	123164	247659	107173
EP152R	MK333180.1	72387	72845	+	459	320	409	285	3557	7810	3421
EP153R	MK333180.1	72848	73324	+	477	258	359	323	142	795	290
EP402R	MK333180.1	73394	74476	+	1083	564	833	601	23428	42059	18042
EP364R	MK333180.1	74546	75655	+	1110	835	1004	933	45070	91565	40265
M1249L	MK333180.1	75719	79468	-	3750	1898	1952	1881	93086	181294	74834
M448R	MK333180.1	79508	80854	+	1347	12106	14578	11744	42070	84853	33957
C129R	MK333180.1	80941	81330	+	390	2280	2725	2014	56008	107997	45218
C84L	MK333180.1	81378	81632	-	255	91	73	49	29750	55970	24839
C717R	MK333180.1	82112	84265	+	2154	1413	1463	1334	58890	114528	49738
C122R	MK333180.1	84252	84569	+	318	2427	3357	2425	16035	31479	13488
C257L	MK333180.1	84982	85755	-	774	2297	2993	2112	50690	98181	43080
C475L	MK333180.1	85734	87161	-	1428	1510	1636	1558	74165	135686	57533
C315R	MK333180.1	87214	88161	+	948	3634	4587	3055	18207	35139	15326
C147L	MK333180.1	88229	88672	-	444	3696	4489	3902	13702	25320	10078
C62L	MK333180.1	88832	89020	-	189	1012	1251	1092	6400	11776	4711
C962R	MK333180.1	89102	91990	+	2889	6190	7054	6719	91841	180360	71968
ASFV_G_ACD_01020	MK333180.1	91941	92099	-	159	0	0	0	0	1	0
B962L	MK333180.1	92128	95016	-	2889	1009	1078	1051	274002	521191	226537
B119L	MK333180.1	94976	95335	-	360	37	48	32	17847	31733	14062
B318L	MK333180.1	95316	96272	-	957	413	351	313	52739	98140	42456
B438L	MK333180.1	96239	97555	-	1317	899	990	941	101211	196389	85119
B169L	MK333180.1	97568	98062	-	495	310	407	347	24693	48611	20101
B475L	MK333180.1	98079	99506	-	1428	2472	2781	2425	126276	271188	110167
B354L	MK333180.1	99641	100705	-	1065	2294	2368	2056	163832	330931	137106
B602L	MK333180.1	100716	102308	-	1593	6133	6716	6185	324983	625003	259112
B385R	MK333180.1	102364	103521	+	1158	1046	1024	928	162919	317593	134677
B646L	MK333180.1	103618	105558	-	1941	553	422	494	824183	1504768	635607
B125R	MK333180.1	105598	105975	+	378	93	98	71	12500	23410	10249
B117L	MK333180.1	105948	106295	-	348	176	187	195	15102	28926	12032
B407L	MK333180.1	106302	107540	-	1239	1295	1455	1322	65878	131198	54733
B175L	MK333180.1	107568	108095	-	528	602	688	574	14306	27699	10844
B263R	MK333180.1	108142	108933	+	792	1823	2384	1550	5821	11191	4709
B66L	MK333180.1	108930	109130	-	201	102	210	122	1527	3049	1305
G1340L	MK333180.1	109136	113158	-	4023	3313	3828	3480	46472	88464	35870
G1211R	MK333180.1	113199	116819	+	3621	14559	18337	13331	36236	74340	29790
CP123L	MK333180.1	116816	117184	-	369	108	112	80	34572	68420	28707
CP2475L	MK333180.1	117290	124720	-	7431	5137	6217	5027	722081	1384541	580059
CP204L	MK333180.1	124824	125408	-	585	75042	101419	68123	17558	36329	13909
CP530R	MK333180.1	125439	127031	+	1593	661	631	619	162447	298193	131941
CP80R	MK333180.1	127034	127276	+	243	462	602	371	5597	10638	4654
CP312R	MK333180.1	127318	128241	+	924	68721	88102	61310	84721	175192	73134
O174L	MK333180.1	128262	128786	-	525	637	821	654	6954	15429	6158
O61R	MK333180.1	128836	129021	+	186	102	118	108	36128	61229	29713
NP1450L	MK333180.1	129101	133453	-	4353	17374	20207	16160	269106	506026	221825
NP419L	MK333180.1	133536	134795	-	1260	9942	12692	9073	8735	16814	7117
NP868R	MK333180.1	134860	137466	+	2607	15410	18608	14141	90513	172338	73465
D250R	MK333180.1	137523	138275	+	753	20283	26636	17730	40048	84307	34134
D129L	MK333180.1	138455	138844	-	390	897	1088	821	21987	46578	18764
DP79L	MK333180.1	138917	139156	-	240	1695	2263	1448	14740	35904	15043
D339L	MK333180.1	139225	140244	-	1020	8495	10878	7508	57061	117401	52336
D1133L	MK333180.1	140645	143776	-	3132	762	945	927	188542	348108	156233
D117L	MK333180.1	144007	144360	-	354	163	228	131	127842	214117	94114
D205R	MK333180.1	144417	145034	+	618	2085	2531	1888	12737	24011	10161
D345L	MK333180.1	145061	146098	-	1038	7303	8318	6726	38886	73458	30348
S183L	MK333180.1	146098	146649	-	552	42	26	27	5693	11188	4865
S273R	MK333180.1	146710	147531	+	822	88	101	120	8271	15674	6783
P1192R	MK333180.1	147566	151144	+	3579	9910	11869	8752	31400	59235	26293
H359L	MK333180.1	151176	152255	-	1080	5569	7502	4973	16081	30985	12776
H171R	MK333180.1	152290	152805	+	516	1280	1244	1259	52906	99257	43882
H124R	MK333180.1	152845	153219	+	375	1169	1389	1259	35976	68949	29335
H339R	MK333180.1	153242	154261	+	1020	7921	8285	7650	191269	356791	146700
H108R	MK333180.1	154273	154599	+	327	613	604	530	16650	34228	14178
H233R	MK333180.1	154559	155260	+	702	2200	2211	2314	72626	138238	61223
H240R	MK333180.1	155375	156100	+	726	2063	2060	2031	65373	133331	55749
R298L	MK333180.1	156093	156989	-	897	1272	1280	1134	39408	85526	34541
Q706L	MK333180.1	156964	159084	-	2121	1594	1708	1847	35787	69415	28050
QP509L	MK333180.1	159042	160571	-	1530	1103	1179	1232	16034	31321	12446
QP383R	MK333180.1	160561	161712	+	1152	667	817	827	14249	27815	11087
E184L	MK333180.1	161660	162214	-	555	10185	10058	10140	174928	332945	138424
E183L	MK333180.1	162258	162812	-	555	698	906	809	67914	130117	56599
E423R	MK333180.1	162843	164114	+	1272	599	516	520	52141	97984	42222
E301R	MK333180.1	164265	165170	+	906	1598	1845	1607	42564	82842	35470
E146L	MK333180.1	165204	165644	-	441	306	361	330	16256	32860	13746
E199L	MK333180.1	165881	166480	-	600	326	361	346	12435	24377	10441
E165R	MK333180.1	166508	167005	+	498	12100	15310	10358	4740	7633	3438
E248R	MK333180.1	167028	167774	+	747	213	322	258	37704	71951	31728
E120R	MK333180.1	167816	168184	+	369	453	691	456	316217	584714	250685
EP296R	MK333180.1	168214	169104	+	891	13057	18520	12283	689934	1264235	582613
E111R	MK333180.1	169107	169442	+	336	2409	2922	2110	127365	274714	119351
E66L	MK333180.1	169525	169677	-	153	74	132	67	1487	5235	2225
I267L	MK333180.1	169681	170484	-	804	10298	14106	9250	4603	9376	3771
I226R	MK333180.1	170636	171316	+	681	878	990	775	19658	38368	15848
I243L	MK333180.1	171313	172044	-	732	5829	7745	5079	68501	129553	54639
I73R	MK333180.1	172128	172346	+	219	29690	49350	28753	29228	64263	26046
I329L	MK333180.1	172566	173555	-	990	4900	6391	4386	79434	169245	73881
I215L	MK333180.1	173844	174482	-	639	12510	18089	10548	69525	146075	58589
ASFV_G_ACD_01760	MK333180.1	174523	174723	-	201	0	0	0	0	0	0
I177L	MK333180.1	174523	175056	-	534	74	90	89	16380	34718	14359
I196L	MK333180.1	175049	175657	-	609	187	193	200	85290	176060	74211
DP238L	MK333180.1	175751	176467	-	717	22316	29366	19291	35793	83300	33521
MGF_360-16R	MK333180.1	176644	177702	+	1059	7265	10131	7069	14743	29968	12342
MGF_505-11L	MK333180.1	177782	179410	-	1629	7276	9399	6630	12790	25012	10668
MGF_100-1L	MK333180.1	179529	179954	-	426	51199	67098	43288	27419	68347	28235
I7L	MK333180.1	180726	181034	-	309	1350	2098	1232	10588	22017	8954
I8L	MK333180.1	181248	181559	-	312	2298	3199	2031	6936	14650	6119
ASFV_G_ACD_01870	MK333180.1	181654	181791	+	138	11	8	9	273	619	204
I9R	MK333180.1	181754	182044	+	291	2598	3307	2354	4114	8908	3504
I10L	MK333180.1	182120	182632	-	513	5900	8343	5420	13810	29010	11743
L11L	MK333180.1	182871	183152	-	282	287	348	309	6818	17218	8568
MGF_360-18R	MK333180.1	183382	184095	+	714	8616	11749	8221	18314	36335	15183
DP71L	MK333180.1	184078	184290	-	213	860	774	611	3037	5724	2637
DP96R	MK333180.1	184389	184679	+	291	5776	8478	5289	6109	12029	4938
ASFV_G_ACD_01940	MK333180.1	184979	185137	-	159	195	368	174	1870	4629	2019
ASFV_G_ACD_01960	MK333180.1	186451	186582	-	132	162	169	144	1331	2692	1081
MGF_360-21R	MK333180.1	187028	188098	+	1071	3031	4067	2599	41248	85122	35282
ASFV_G_ACD_01990	MK333180.1	188788	188934	-	147	56	71	78	1903	3565	1543
DP60R	MK333180.1	189055	189234	+	180	735	921	623	1789	3671	1563

## Sheet: summary of mapped ASFV rea
Dataset	Number of Reads
BA71V_5h_1	273743
BA71V_5h_2	272960
BA71V_16h_1	2482642
BA71V_16h_2	2849169
GRG2007_5h_1	617398
GRG2007_5h_2	708247
GRG2007_16h_1	1800659
GRG2007_16h_2	1913058
HG2018_4h_1	14387
HG2018_4h_2	13548
HG2018_12h_1	9729
HG2018_12h_2	9421
HLJ2018_6H_1	1156145
HLJ2018_6H_2	1516867
HLJ2018_6H_3	1050456
HLJ2018_12H_1	10960956
HLJ2018_12H_2	21462368
HLJ2018_12H_3	9134110
