# Supplementary material for: Comparative genomic and transcriptomic analyses of African swine fever virus strains
Source: Comput Struct Biotechnol J. 2023 Aug 29;21:4322–35. doi: 10.1016/j.csbj.2023.08.028 (PMC10497913; doi:10.1016/j.csbj.2023.08.028)
Supplement: Supplementary file 2 — Supplementary material [file mmc2.xlsx]

## Sheet: Supplementary table 1
Supplementary table 3 Features of ORFs in highly virulent (GRG2007, HG2018, HLJ2018), intermediate virulent (Kenya05), and avirulent (BA71V, OURT88/3) strains
ORFs only present in all virulent strains (GRG2007, HG2018, HLJ2018)*		ORFs only present in an intermediately virulent strain (Kenya05)	ORFs only present in either avirulent strains (BA71V, OURT88/3)*
absent in an intermediately virulent strain (Kenya05)	present in an intermediately virulent strain (Kenya05)		present in an intermediately virulent strain (Kenya05)	absent in an intermediately virulent strain (Kenya05)
MGF_100-1L	MGF_110-3L	MGF_110-13L-14L	MGF_100-2L	86R
MGF_110-5L-6L	MGF_110-7L	S183	MGF_110-5L	EP36R
MGF_505-6R	MGF_110-8L	I12R	MGF_110-6L	X64R
	MGF_110-12L	p285L	MGF_360-19R	KP86R
	MGF_360-10L			C105R
	MGF_360-11L			L57L
	MGF_360-12L			DP86L
	MGF_360-13L			DP93R
	MGF_360-14L			J64R
	MGF_360-21R			KP93L
	MGF_505-1R			MGF_360-2LA
				MGF_360-16RA
				MGF_360-17R
				MGF_505-8R
				MGF_505-11R
*These categories are the same as those used in Table 2.

## Sheet: Supplementary table 2
Supplementary table 2 Supecific common genes provided by Deseq2
Comparisions of BA71V, GRG2007, HLJ2018, and HG2018			Comparisions of BA71V, GRG2007, and HLJ2018
Common early	Common Constant	Common late	Common early	Common Constant	Common late
I215L A238L MGF_505-3R MGF_110-2L MGF_110-4L I73R	O174L	M1249L E423R E248R B602L F317L B475L I196L B646L B125R H171R K145R A104R K78R	F778R MGF_505-9R A151R NP868R G1211R C62L MGF_110-4L H359L MGF_110-2L I73R A179L DP238L A238L MGF_505-10R EP1242L D345L MGF_360-8L CP204L M448R I215L B263R P1192R DP96R MGF_505-7R MGF_360-16R MGF_360-18R NP419L E165R CP312R MGF_300-1L MGF_505-3R F334L K205R	MGF_505-4R MGF_505-5R EP1242L NP868R	B602L KP177R B318L C84L EP364R E423R B407L B646L EP84R EP402R F317L M1249L C475L A118R B125R K145R H108R B385R H233R E183L K421R A104R H171R CP530R I196L O61R B438L B962L F165R K78R B475L CP2475L E199L E66L E248R S273R E146L B117L CP123L E301R MGF_505-2R

## Sheet: Supplementary table 3
Supplementary table 1 Summary of the fuctionality, transcriptional comparion of ORFs and their deletion effects
		+: Presence		—: Absence
		Presence of ORFs					Expression of ORFs at early stage				Expression of ORFs at late stage						Attenuation by deletion
	Geneid	OURT88	BA71V	GRG2007	HG2018	HLJ2018	BA71V	GRG2007	HG2018	HLJ2018	BA71V	GRG2007	HG2018	HLJ2018	Function Tag	Annotation	Single deletion		Strains	References	Multi-deletion (Number of ORFs)			Strains	References
1	MGF_100-1L	—	—	+	+	+	—	2.46796	4.35199	4.76915	—	3.37016	4.3994	3.71948	Unknown	Multigene family
2	MGF_100-1R	+	—	+	+	+	—	2.8296	2.56059	3.18712	—	3.2602	3.76841	3.39412	Unknown	Multigene family		No	GZ201801	10.1016/j.vetmic.2021.109208
3	MGF_100-2L	+	+	—	—	—	2.71871	—	—	—	3.09347	—	—	—	Unknown	Multigene family
4	MGF_100-3L	+	+	+	+	—	3.45431	4.09822	2.70724	—	2.92263	3.67909	3.10244	—	Unknown	Multigene family
5	MGF_110-1L	+	+	+	+	+	3.40619	1.03141	2.83761	3.15859	2.74512	2.17304	2.44261	2.93667	Unknown	Multigene family		No	Georgia2007	10.3390/v13020286
6	MGF_110-2L	+	+	+	+	+	4.43857	3.83023	3.40495	3.72433	3.39221	3.09217	3.05813	2.96408	Unknown	Multigene family
7	MGF_110-3L	—	—	+	+	+	—	5.26516	5.20471	4.77087	—	4.49432	4.95727	3.43952	Unknown	Multigene family
8	MGF_110-4L	+	+	+	+	+	4.98088	4.55769	3.33172	4.20473	3.85992	3.88544	2.89454	3.49443	Unknown	Multigene family / Containing Endoplasmic reticulum (ER) retrieval sequence
9	MGF_110-5L	+	+	—	—	—	3.83582	—	—	—	2.80285	—	—	—	Unknown	Multigene family
10	MGF_110-5L-6L	—	—	+	+	+	—	4.84804	4.84278	4.67484	—	4.15825	4.56526	3.53134	Unknown	Multigene family		No	Georgia2007	10.1128/jvi.00597-22	a	a(2)	Weak	Georgia2007	10.1128/jvi.00597-22
11	MGF_110-6L	—	+	—	—	—	5.20476	—	—	—	4.27171	—	—	—	Unknown	Multigene family
12	MGF_110-7L	—	—	+	+	+	—	2.62815	5.10431	4.84472	—	1.84745	4.80727	3.47934	Unknown	Multigene family
13	MGF_110-8L	—	—	+	+	+	—	4.17725	3.38447	4.03041	—	3.53602	3.3746	3.68255	Unknown	Multigene family
14	MGF_110-9L	+	—	+	+	+	—	1.24901	2.25289	3.58209	—	2.26477	2.04932	3.04164	Unknown	Multigene family		Strong	CN/GS/2018	10.1007/s12250-021-00350-6	b	b(2)	Strong	CN/GS/2018	10.1128/jvi.01192-22
15	MGF_110-10-L	—	—	+	+	—	—	1.29783	3.05329	—	—	2.37546	3.03834	—	Unknown	Multigene family
16	MGF_110-11L	—	—	—	—	+	—	—	—	3.7177	—	—	—	2.95308	Unknown	Multigene family
17	MGF_110-12L	—	—	+	+	+	—	2.65122	0	2.72509	—	2.89095	1.66586	2.97704	Unknown	Multigene family
18	MGF_110-13L	+	—	—	—	+	—	—	—	3.05757	—	—	—	3.34239	Unknown	Multigene family
19	MGF_110-13La	—	—	+	—	—	—	1.02541	—	—	—	3.07852	—	—	Unknown	Multigene family
20	MGF_110-13Lb	—	—	+	+	—	—	3.49408	2.38659	—	—	2.66303	2.6579	—	Unknown	Multigene family
21	MGF_110-14L	+	—	—	—	+	—	—	—	3.19505	—	—	—	2.60006	Unknown	Multigene family
22	MGF_300-1L	+	+	+	+	+	3.46262	2.6947	2.2837	3.55951	2.40616	2.00206	2.41848	3.05006	Unknown	Multigene family
23	MGF_300-2R	+	+	+	+	—	1.41896	0.94106	2.76084	—	2.85572	2.91186	2.80646	—	Unknown	Multigene family
24	MGF_300-4L	+	+	+	+	+	1.46024	1.33201	2.13	3.32469	2.40054	2.49247	2.61438	2.73377	Unknown	Multigene family
25	MGF_360-1L	+	+	—	—	+	2.48426	—	—	3.26206	3.2086	—	—	3.27501	Unknown	Multigene family		No	Georgia2007	10.3390/v12101193
26	MGF_360-1La	—	—	+	+	—	—	1.35147	1.83927	—	—	2.94357	2.83595	—	Unknown	Multigene family
27	MGF_360-1Lb	—	—	+	+	—	—	2.95007	0	—	—	2.71066	2.39855	—	Unknown	Multigene family
28	MGF_360-2L	+	+	+	+	+	2.30633	1.66401	0.986905	2.39882	3.3109	2.91475	2.74417	3.25987	Unknown	Multigene family
29	MGF_360-2LA	—	+	—	—	—	3.84239	—	—	—	3.18827	—	—	—	Unknown	Multigene family
30	MGF_360-3L	+	+	+	+	+	2.38436	2.08033	1.92107	2.94391	2.98608	2.84592	2.75032	3.99869	Unknown	Multigene family
31	MGF_360-4L	+	—	+	+	+	—	2.41036	1.75997	2.82411	—	2.50292	2.29666	3.45386	Unknown	Multigene family
32	MGF_360-6L	—	+	+	+	+	2.60221	2.15291	1.83723	3.0394	2.18705	2.32424	2.5566	3.21009	Unknown	Multigene family
33	MGF_360-8L	+	+	+	+	+	2.80784	2.55194	1.83585	3.27597	2.79946	2.31942	2.40127	2.89853	Unknown	Multigene family
34	MGF_360-9L	+	+	+	+	+	2.07327	2.66997	1.88027	3.54858	2.74444	2.45735	2.63547	3.21373	Immune supression	Multigene family / Antagonizing the JAK/STAT Signaling Pathway		Strong	CN/GS/2018	10.1128/mbio.02330-21	c,d,i	c(2),d(10),i(10)	Strong	Georgia 2007 Benin 97/1 Georgia 2007	10.1128/jvi.00329-22 10.1016/j.vaccine.2016.08.011 10.1128/jvi.01899-21
35	MGF_360-10L	—	—	+	+	+	—	2.957	1.87335	3.53806	—	2.58784	2.34642	3.19959	Unknown	Multigene family					d,i
36	MGF_360-11L	—	—	+	+	+	—	2.04782	1.04425	3.11233	—	2.17022	1.88301	2.9116	Immune supression	Multigene family / Antagonizing IFN-I-mediated antiviral activity					d,i
37	MGF_360-12L	—	—	+	+	+	—	3.1549	2.20298	3.53944	—	2.60721	2.02758	2.73931	Immune supression	Multigene family / Inhibiting type I interferon production					d,e,f,I,j,l,m,n,o	e(6),f(7),j(5),l(2),m(6),n(7),o(5)	Strong	ef: HLJ2018 jl: Georgia 2007 m: Georgia 2007 n: Georgia 2007 o: GZ201801	10.1007/s11427-020-1657-9 ef 10.1128/jvi.01899-21 jl 10.1128/JVI.00554-15 m 10.1016/j.virusres.2016.05.014 n 10.3389/fmicb.2022.902932 o	e-h 10.1007/s11427-020-1657-9 i-l 10.1128/jvi.01899-21
38	MGF_360-13L	—	—	+	+	+	—	1.83592	1.32268	2.78958	—	2.4208	2.14142	3.04152	Unknown	Multigene family					d,e,f,I,j,k,m,n,o,p	k(4) p(2)	k: Strong p: No	Georgia 2007 Georgia 2007	10.1128/jvi.01899-21 10.1038/srep46747
39	MGF_360-14L	—	—	+	+	+	—	0.964328	1.6919	3.10195	—	1.96096	1.95255	3.03954	Immune supression	Multigene family / Inhibiting type I interferon production					d,e,f,I,j,k,m,n,o,p
40	MGF_360-15R	+	+	+	+	+	3.86883	2.81942	3.43736	3.98479	3.66987	2.48743	2.98983	4.07052	Immune supression	Multigene family / Inhibiting type I interferon production
41	MGF_360-16R	+	+	+	+	+	3.60357	3.43323	2.65472	3.55488	2.85754	2.65077	2.60304	2.99285	Unknown	Multigene family / Interacts with host proteins SERTAD3 and SDCBP		No	Georgia2007	10.3390/v12010060
42	MGF_360-16RA	—	+	—	—	—	0	—	—	—	1.68399	—	—	—	Unknown	Multigene family
43	MGF_360-17R	+	+	—	—	—	1.2601	—	—	—	2.00046	—	—	—	Unknown	Multigene family
44	MGF_360-18R	+	+	+	+	+	3.11818	3.41696	3.17253	3.79403	3.1309	2.55365	3.4611	3.2533	Unknown	Multigene family
45	MGF_360-19R	+	—	—	—	—	—	—	—	—	—	—	—	—	Unknown	Multigene family
46	MGF_360-19Ra	—	—	+	+	—	—	2.87197	2.22613	—	—	2.91482	2.41996	—	Unknown	Multigene family
47	MGF_360-19Rb	—	—	+	+	—	—	1.28041	0	—	—	3.32561	2.56565	—	Unknown	Multigene family
48	MGF_360-21R	—	—	+	+	+	—	2.11436	1.04058	3.14647	—	2.89988	2.47835	3.4401	Unknown	Multigene family
49	MGF_505-1R	—	—	+	+	+	—	2.41123	1.81168	3.22305	—	2.30207	2.15958	2.93383	Unknown	Multigene family					d,e,f,I,j,l,m,n
50	MGF_505-2R	—	+	+	+	+	0.743003	1.14224	0	2.14596	2.58828	2.33893	1.31428	2.98837	Unknown	Multigene family					d,e,f,I,k,m,n
51	MGF_505-3R	+	+	+	+	+	3.71342	3.10239	2.77168	3.54283	2.84347	2.42304	2.43248	3.08601	Immune supression	Multigene family / Inhibiting cGAS-STING-mediated IFN-β pathway activation					d,e,f,I,k,m,n
52	MGF_505-4R	+	+	+	+	+	2.63707	1.32567	2.08921	2.78097	2.74169	2.32811	2.43001	2.90811	Unknown	Multigene family					d,i
53	MGF_505-5R	+	+	+	+	+	2.73907	2.23661	1.82421	3.25932	2.77007	2.33248	1.8835	3.4307	Unknown	Multigene family
54	MGF_505-6R	—	—	+	+	+	—	2.54267	2.62848	3.33016	—	2.22089	2.37272	2.94654	Unknown	Multigene family
55	MGF_505-7R	+	+	+	+	+	2.87894	2.69015	2.52732	3.2806	2.59086	2.12916	2.338	2.96419	Immune supression	Multigene family / Inhibiting cGAS–STING signaling pathway / Inhibiting JAK1- and JAK2-mediated signaling / Inhibiting IL-1β and type I IFN production		Strong	CN/GS/2018	10.4049/jimmunol.2001110	bc
56	MGF_505-8R	+	—	—	—	—	—	—	—	—	—	—	—	—	Unknown	Multigene family
57	MGF_505-9R	+	+	+	+	+	2.9898	2.62953	2.38345	3.43998	2.34886	2.34479	2.20277	3.0709	Unknown	Multigene family
58	MGF_505-10R	+	+	+	+	+	3.21425	2.54807	2.32646	3.29839	2.5444	2.24574	2.1797	2.52441	Unknown	Multigene family
59	MGF_505-11L	+	—	+	+	+	—	2.17419	2.23657	3.34794	—	2.47305	2.17837	2.73794	Unknown	Multigene family
60	MGF_505-11R	—	+	—	—	—	2.48948	—	—	—	2.85059	—	—	—	Immune supression	Multigene family / Negatively regulating the cGAS-STING-mediated signaling pathway
61	285L	+	—	+	+	—	—	5.09717	3.12441	—	—	4.28765	2.83483	—	Replication	Hypothetical membrane protein		No data			q	(2)	No	Armenia	10.1099/jgv.0.001306
62	86R	+	—	—	—	—	—	—	—	—	—	—	—	—	Unknown	Hypothetical protein		No data
63	A104R	+	+	+	+	+	2.35153	1.38381	2.52138	3.07102	4.66486	4.86389	4.09189	4.50956	Replication	Histone-like structural protein, IHF-like DNA-binding protein		Strong	Georgia2010	10.3390/v14051112
64	A118R	+	+	+	+	+	0.658346	—	2.08635	1.63597	2.39769	2.4757	2.26074	3.97503	Unknown	Hypothetical protein		No data
65	A137R	+	+	+	+	+	3.07071	3.41727	2.05543	4.11401	5.31397	4.90738	4.30453	4.43639	Assembly	Structural protein p11.5		Strong	Georgia2010 HLJ2018	10.1128/JVI.01139-21 10.1128/jvi.01957-21
66	A151R	+	+	+	+	+	5.1472	5.1612	4.73369	4.76029	4.25694	4.36021	4.7537	4.48153	Assembly	CXXC-motif containing protein		Strong	Georgia2010	10.3390/v14081834
67	A179L	+	+	+	+	+	4.25253	3.18459	1.59257	3.36281	3.48137	2.64542	1.46958	3.2301	Apoptosis regulation	bcl-2-bax homolog		No data
68	A224L	+	+	+	+	+	2.56393	2.2948	3.53346	3.80013	3.78816	3.72303	3.47418	3.84804	Apoptosis regulation	IAP apoptosis inhibitor		No	Malawi Lil-20/1	10.1006/viro.1997.8481
69	A238L	+	+	+	+	+	3.69477	3.98813	3.6218	3.9722	2.72357	3.22828	3.36928	3.34787	Immune evasion	IkB-like protein		No data			r	(2)	Weak	Kenya-IX-1033	10.3390/v14092024
70	A240L	+	+	+	+	+	2.4561	1.5328	1.68069	3.66594	2.49051	2.32485	2.0653	4.31666	Replication	Thymidylate kinase		Weak	Malawi Lil-20/1 Haiti H811	doi.org/10.1128/JVI.00969-15
71	A859L	+	+	+	+	+	0.96111	0.500053	1.42247	2.89228	1.72102	1.43294	2.2652	3.13215	Replication	Helicase superfamily II		No	Georgia	10.3390/v14010010
72	B117L	+	+	+	+	+	1.36115	0.571459	0	2.40889	3.69714	3.63792	1.66039	3.47091	Unknown	Transmembrane region containing protein		No data
73	B119L	+	+	+	+	+	1.19938	0.83697	0	1.70293	1.88663	1.65231	1.95691	3.51666	Cytotoxicity/enzyme	FAD-dependent thiol oxidase; ALR/ERV-like region		Strong	Malawi Lil-20/1 Pretoriuskop/96/4 Georgia	10.1128/JVI.00969-15	g,n,s,t	g(2),s(2),t(3)	g: Strong s: Strong t: Strong	HLJ2018 GRG2007 Georgia	10.1007/s11427-020-1657-9 10.1128/JVI.01760-16 10.3390/v12101185
74	B125R	+	+	+	+	+	2.04882	1.72509	0	2.03635	3.84542	3.75373	3.06418	3.35377	Transcription/RNA modification	E2 early regulatory protein		No data
75	B169L	+	+	+	+	+	2.25594	1.54985	2.30482	2.52922	2.86235	2.66193	2.12465	3.53844	Not confirmed	Putative signal peptide, Transmembrane region and Bacteriocin AS-48		No data
76	B175L	+	+	+	+	+	0.88632	1.19068	0	2.74559	3.0874	2.82857	2.3332	3.26103	Not confirmed	VLTF2-like late transcription factor, FCS-like finger		No data
77	B263R	+	+	+	+	+	3.56785	2.96555	1.73935	3.05183	2.69933	2.32138	2.45959	2.70243	Transcription/RNA modification	TATA-box binding-like protein		No data
78	B318L	+	+	+	+	+	0	0	0	2.25375	2.14977	1.74516	2.23329	3.57203	Cytotoxicity/enzyme	Prenyltransferase		No data
79	B354L	+	+	+	+	+	2.00693	1.26279	1.52014	2.99968	2.82557	2.53335	3.20011	4.03523	Not confirmed	P-loop-containing nucleoside triphosphate hydrolases		No data
80	B385R	+	+	+	+	+	0.691374	1.38813	0	2.61443	2.9251	2.76826	2.14645	3.98951	Not confirmed	A2L-like transcription factor		No data
81	B407L	+	+	+	+	+	0.667661	1.00906	0	2.71673	3.12361	2.92706	2.26668	3.57074	Unknown	Hypothetical protein		No data
82	B438L	+	+	+	+	+	0.744734	0.517738	0	2.53347	2.99934	2.56948	2.04346	3.72871	Assembly	Structural protein p49		No data
83	B475L	+	+	+	+	+	1.70009	1.70294	1.48335	2.92951	3.52361	3.18605	2.95419	3.80988	Unknown	Hypothetical protein		No data
84	B602L	+	+	+	+	+	1.08425	1.44438	0	3.27788	3.18286	2.86045	2.69955	4.1438	Assembly	Chaperone		No data
85	B646L	+	+	+	+	+	1.49724	0.724775	0	2.08817	3.83309	3.76844	2.32089	4.45005	Assembly	Structural protein p72		No data
86	B66L	+	+	+	+	+	1.72105	1.37667	0	2.51616	3.67655	4.0028	2.50084	2.73017	Unknown	Signal peptide containing protein		No data
87	B962L	+	+	+	+	+	0.148375	0.683802	0	2.23806	2.26527	2.11549	1.78822	3.81476	DNA replication/repair	RNA helicase		No data
88	C105R	—	+	—	—	—	1.82298	—	—	—	3.00652	—	—	—	Unknown	Hypothetical protein		No data
89	C122R	+	—	+	+	+	—	1.5841	0	3.60404	—	2.12587	1.71973	3.54741	Unknown	Hypothetical protein		No data
90	C129R	+	+	+	+	+	1.81058	1.38983	1.43287	3.44965	3.68058	3.46801	2.09486	3.99348	Immune evasion	Mn-dependent superoxide dismutase		No data
91	C147L	+	+	+	+	+	2.43911	2.80076	1.85367	3.63308	4.09167	3.69141	3.04057	3.30665	Replication	RNA polymerase subunit 6		No data
92	C257L	+	+	+	+	+	2.18898	1.76454	1.93718	3.17293	2.20657	1.7438	2.10827	3.66052	Not confirmed	Putative transmembrane domain		No data
93	C315R	+	+	+	+	+	2.44008	2.13874	1.91936	3.26672	3.24764	2.8276	2.41079	3.12586	Replication	TFIIB-like		No data
94	C475L	+	+	+	+	+	1.37887	0.9201	0	2.7192	2.93355	2.6328	1.5312	3.53863	Not confirmed	Putative PolyA polymerase large subunit		No data
95	C62L	+	+	+	+	+	3.29195	3.29783	0	3.4473	2.71169	2.6744	2.22654	3.34646	Unknown	Hypothetical protein		No data
96	C717R	+	+	+	+	+	3.00107	2.64124	0.690687	2.49192	2.49205	2.26473	0.868728	3.28081	Unknown	Hypothetical protein		No data
97	C84L	+	+	+	+	+	2.04778	1.62275	0	2.11955	4.21964	4.54796	2.68932	3.90458	Not confirmed	Putative signal peptide-containing protein		No data
98	C962R	+	+	+	+	+	1.07289	1.21691	0	3.04048	2.62732	2.22249	1.8646	3.33708	DNA replication/repair	Putative DNA primase		No		10.3390/v12060676
99	CP123L	+	+	+	+	+	0.817123	0.187149	0	2.10554	3.34756	3.36605	2.68747	3.81577	Not confirmed	Putative signal peptide-containing protein		No data
100	CP204L	+	+	+	+	+	4.68745	4.6056	3.76919	4.81197	3.58742	3.80126	4.07425	3.32142	Enzyme	Phosphoprotein p30		No data
101	CP2475L	+	+	+	+	+	1.41241	1.07973	0.453916	2.53971	2.82038	2.53443	1.57218	3.82232	Assembly	Polyprotein		No data
102	CP312R	+	+	+	+	+	4.61626	4.31992	2.59014	4.56524	3.96151	3.81588	3.07961	3.81843	Replication	Single-stranded DNA binding proteins		No data
103	CP530R	+	+	+	+	+	1.65272	0.879971	0	2.28239	3.20439	3.10856	2.12623	3.83868	Assembly	Polyprotein		No data
104	CP80R	+	+	+	+	+	1.47927	1.85075	1.68476	2.96044	2.64248	2.3095	1.83655	3.20083	Replication	RNA polymerase subunit 10		No data
105	D1133L	+	+	+	+	+	0.582528	0	0	2.12578	2.19881	0	1.58856	3.61349	Transcription/RNA modification	Helicase Superfamily II		No data
106	D117L	+	+	+	+	+	2.09365	0	1.47493	2.3553	4.41631	0	3.46904	4.3613	Assembly	Structural protein p17		No data
107	D129L	+	+	+	+	+	1.7172	0	0	3.05178	3.59067	0	2.52421	3.60917	Unknown	Hypothetical protein		No data
108	D205R	+	+	+	—	+	2.32077	2.7532	—	3.21667	2.90024	2.24735	—	3.14544	Replication	RNA polymerase subunit 5		No data
109	D250R	+	+	—	+	+	4.04822	—	3.6315	4.12462	3.11779	—	3.25166	3.58273	Transcription/RNA modification	8-Hydroxy-dGTpase Nudix hydrolase		No data
110	D339L	+	+	+	+	+	3.57987	0	1.50849	3.61286	2.92476	0	1.80564	3.61208	Transcription/RNA modification	N-terminal, Heterodimerization domain of RBP4		No data
111	D345L	+	+	+	+	+	1.55698	1.35219	1.51636	3.53011	2.05324	1.6416	2.55815	3.40217	Immune evasion	Lambda exonuclease		No data
112	DP238L	+	+	+	+	+	4.32692	3.93402	3.59964	4.18609	3.90413	3.47978	3.95553	3.58419	Unknown	Hypothetical protein		No data
113	DP60R	—	+	+	+	+	2.55095	0	0	3.29429	1.68428	0	0	2.85406	Unknown	Hypothetical protein		No data
114	DP63R	—	—	+	—	—	—	0	—	—	—	0	—	—	Unknown	Unknown		No data
115	DP71L	+	+	+	+	+	2.62522	2.82204	0	3.22212	3.6471	3.86443	0	2.99776	Immune supression	Similar to HSV ICP34.5 neurovirulence factor		No data
116	DP79L	+	+	+	+	+	1.64391	0	1.96859	3.54239	3.76248	0	3.44599	3.69415	Unknown	Unknown		No data
117	DP86L	—	+	—	—	—	0	—	—	—	0	—	—	—	Unknown	Unknown		No data
118	DP93R	—	+	—	—	—	0	—	—	—	0.679472	—	—	—	Unknown	Unknown		No data
119	DP96R	+	+	+	+	+	4.31297	3.96375	3.76362	4.01499	3.75359	3.58192	4.08209	3.16159	Immune supression	UK virulence factor		Strong	E30	0.1128/JVI.72.2.1028-1035.1998.	g,h,s,u,t	h(2),u(2)	h: Strong u: Strong	h: HLJ2018 SY18	h: 10.1007/s11427-020-1657-9 10.3390/vaccines8040763
120	E111R	+	+	+	+	+	1.58819	1.05938	1.54403	3.53902	2.64344	2.83302	0	4.45319	Unknown	Unknown		No data
121	E120R	+	+	+	+	+	3.48719	3.09575	2.26656	2.82587	4.41486	4.67436	4.50269	4.76069	Attachment	DNA-binding protein		No data
122	E146L	+	+	+	+	+	1.2658	0.597047	0	2.55392	3.52577	3.42653	1.86877	3.41635	Unknown	Unknown		No data
123	E165R	+	+	+	+	+	4.58935	4.25182	3.5736	4.0716	3.53465	3.50991	3.86113	2.77486	DNA replication/repair	Deoxyuridine triphosphatase		No	Georgia2010	10.1128/JVI.73.11.8934-8943.1999
124	E183L	+	+	+	+	+	1.4905	0	0	2.83644	3.72362	3.31812	2.25272	3.9276	Assembly	Structural protein p54		No data
125	E184L	+	+	+	+	+	2.44474	2.89351	1.32608	3.942	4.80671	4.37483	3.80691	4.33016	Unknown	Unknown		Strong	Georgia	doi.org/10.1128/JVI.01419-21
126	E199L	+	+	+	+	+	1.36253	0.979043	1.24578	2.43737	3.21704	2.97063	1.73506	3.1608	Structural/viral morphology	J18L. Transmembrane domain		No data
127	E248R	+	+	+	+	+	1.72708	1.19405	1.19705	2.21982	3.09655	2.99335	2.9035	3.54385	Unknown	Putative transmembrane domain containing protein		No data
128	E301R	+	+	+	+	+	0.555126	0.78443	0	2.94487	2.73845	2.16379	2.09871	3.51409	Replication	Proliferating cell nuclear antigen (PCNA)-like protein		No data
129	E423R	+	+	+	+	+	0.847195	1.23827	0	2.31394	3.08269	2.68475	2.65205	3.44574	Unknown	Unknown		No data
130	E66L	+	+	+	+	+	1.56159	0.979623	2.14027	2.43176	3.09875	2.6034	2.03747	3.01512	Immune supression	Activator of the PKR/eIF2α pathway.		No data
131	EP1242L	+	+	+	+	+	2.60338	1.99336	0.777209	3.47272	2.76166	2.25657	1.91881	3.29878	Replication	RNA polymerase subunit 2		No data
132	EP152R	+	+	+	+	+	3.92537	3.92757	2.42946	2.53648	3.3859	3.22461	2.66818	2.77033	Unknown	Interacting with host protein BAG6		No data
133	EP153R	+	+	+	+	+	2.20465	1.16245	1.39185	2.49233	3.2328	2.38632	2.30504	1.63886	Immune evasion	C-type lectin-like		No data			o,t,v	v:(2)	v: Strong	BeninΔDP148R	10.1128/JVI.01340-21
134	EP296R	+	+	+	+	+	2.91137	2.56834	2.41455	3.88199	3.40964	3.19884	2.66065	4.72458	Replication	AP endonuclease class II		No	Georgia2010	10.3390/v14081682.
135	EP364R	—	+	+	+	+	0.912268	1.2795	0	2.59737	2.89593	2.62554	1.86784	3.46714	Replication	ERCC4 nuclease domain		No data
136	EP36R	+	—	—	—	—	—	—	—	—	—	—	—	—	Unknown	Unknown		No data
137	EP402R	+	+	+	+	+	1.84486	1.71353	2.60953	2.45737	3.71805	2.95295	3.2134	3.15459	Immune evasion	Similar to host CD2 protein		Weak	HLJ2018	10.1007/s11427-020-1657-9	f,h,o,r,u,v
138	EP424R	+	+	+	+	+	2.7112	2.01038	1.64274	3.27106	2.48018	2.43714	2.50958	3.84433	Replication	FTSJ-like methyl transferase domain		No data
139	EP84R	+	+	+	+	+	1.40674	0.964891	0	1.426	3.84825	3.80055	2.98907	3.53979	Unknown	Unknown		No data
140	F1055L	+	+	+	+	+	2.04607	2.1235	0	3.34396	1.89453	1.78548	1.8259	3.45306	Replication	Helicase superfamily II		No data
141	F165R	+	+	+	+	+	1.38929	1.31386	0	2.48843	3.61079	3.40625	2.21994	3.63348	Not confirmed	Putative signal peptide-containing protein		No data
142	F317L	+	+	+	+	+	1.31096	0.360775	0	2.94653	3.27467	3.22289	2.48678	3.75839	Immune evasion	F317L impaired NF-κB pathway activation by disruption of NF-κB activity		No data
143	F334L	+	+	+	+	+	3.42304	3.04027	2.65782	3.97683	2.71856	2.29326	2.98309	3.03253	Replication	Ribonucleotide reductase (small subunit)		No data
144	F778R	+	+	+	+	+	2.85898	2.39099	1.39178	3.65672	2.2597	2.13072	1.96133	3.06126	Replication	Ribonucleotide reductase (large subunit)		No data
145	G1211R	+	+	+	+	+	2.52004	2.0126	1.19253	3.2995	2.2366	1.864	1.91309	2.84827	Replication	DNA polymerase family B		No data
146	G1340L	+	+	+	+	+	1.31015	1.29055	0	2.62135	2.72252	2.42418	1.30862	2.89079	Replication	A8L-like transcription factor		No data
147	H108R	+	+	+	+	+	1.54204	1.17975	0	2.92826	3.306	3.15064	1.98846	3.56013	Assembly	Inner Envelope		No data
148	H124R	+	+	+	+	+	2.12171	1.76874	0	3.20708	3.0155	2.98494	2.72235	3.81882	Unknown	Unknown		No data
149	H171R	+	+	+	+	+	1.77754	1.89705	0	3.06908	3.97457	3.77615	3.25488	3.84713	Assembly	Involving in the stabilization of virus particles		No data
150	H233R	+	+	+	+	+	0	0.224064	0	3.18574	2.0881	1.83071	0	3.85544	Unknown	Unknown		No data
151	H240R	+	+	+	+	+	1.05127	1.59768	0	3.13126	3.32919	2.6704	2.25181	3.80677	Assembly	Minor capsid protein		Weak	HLJ2018	10.1128/jvi.01667-21
152	H339R	+	+	+	+	+	1.52485	1.63799	0	3.57007	3.4392	2.84841	2.24772	4.09738	Replication	Alpha-NAC-binding protein		No data
153	H359L	+	+	+	+	+	3.24002	2.6652	1.61641	3.41334	3.1335	2.60283	2.46016	3.00681	Replication	RNA polymerase subunit 3		No data
154	I10L	+	—	+	+	+	—	1.31449	1.66128	3.77287	—	2.49486	2.40263	3.28636	Unknown	I9R-I10L-L11L complex transcript		No data
155	I177L	+	+	+	+	+	1.41319	1.81342	1.34283	1.88	3.07656	2.53819	2.1734	3.35	Unknown	Virulence-associated gene		Strong	Georgia2007	10.1128/JVI.02017-19	a
156	I196L	+	+	+	+	+	1.81071	1.20715	0	2.18274	3.82794	3.84875	3.24466	4.00328	Unknown	Tandem repeat sequences		No data
157	I215L	+	+	+	+	+	3.07239	2.09494	3.42983	3.99534	2.33281	2.08513	3.18483	3.89167	Replication	Ubiquitin conjugating enzyme		No data
158	I226R	+	+	+	+	+	1.41949	1.73242	1.66791	2.7854	3.41473	3.00112	3.54601	3.29825	Replication	Expressed in multiple independent promoter-controlled periods		Strong	SY18	10.1128/JVI.01199-21
159	I243L	+	+	+	+	+	2.8514	2.6513	0	3.59659	3.12037	3.17409	3.25653	3.80299	Replication	Transcription factor SII		No data
160	I267L	+	+	+	+	+	1.76094	1.73372	2.21781	3.81174	2.53262	1.83804	2.73567	2.60419	Immune evasion	Inhibiting RNA polymerase III-RIG-I-mediated innate immunity		No	SY18	10.3390/v14010053
161	I329L	+	+	+	+	+	2.03536	1.89361	1.64244	3.39128	3.24817	3.17155	3.00402	3.77591	Immune evasion	Inhibiting the crucial adaptorprotein TRIF		No	Georgia2007	10.3390/vaccines8020262
162	I73R	+	+	+	+	+	5.35094	5.19101	4.92916	4.87676	4.26175	4.42592	4.82907	3.99528	Unknown	Tandem repeat sequences		No data
163	I7L	+	—	+	+	+	—	3.64637	3.28165	3.36598	—	3.67752	3.47757	3.38884	Immune evasion	Inhibition of AIM2		No data
164	I8L	+	—	+	+	+	—	2.73985	2.73125	3.57152	—	3.27719	3.03977	3.20937	Immune evasion	51% sequence identity to I7L		No	Georgia2010	10.3390/v13010039
165	I9R	+	—	+	+	+	—	1.82348	1.60648	3.64584	—	2.22187	1.75827	3.01148	Unknown	I9R-I10L-L11L complex transcript		No data
166	J64R	—	+	—	—	—	3.72521	—	—	—	3.37415	—	—	—	Unknown	Unknown		No data
167	K145R	+	+	+	+	+	2.2133	2.4426	1.9966	3.75133	4.29053	3.90007	3.161	4.58092	Assembly	Hypothetical protein		No data			j,k,l,q
168	K196R	+	+	+	+	+	1.84648	1.68826	0	3.75361	2.88132	2.90901	2.5522	4.73063	Replication	Thymidine kinase		No data
169	K205R	+	+	+	+	+	4.59006	4.2069	3.76858	4.59242	4.11714	3.76318	4.05396	3.95092	Unknown	Histone-like		No data
170	K421R	+	+	+	+	+	1.37618	0.868159	1.24534	2.45047	2.74323	2.63846	1.94947	3.38646	Not confirmed	Hypothetical protein		No data
171	K78R	+	+	+	+	+	3.39355	3.20376	2.36733	3.08771	5.14385	5.28134	4.51893	4.60622	Assembly	Structural protein p10		No data
172	KP177R	+	+	+	+	+	1.32899	0.64389	0	2.50884	3.30206	3.43604	2.5306	3.76908	Assembly	Structural protein p22		No		10.3390/v13060986
173	KP86R	—	+	—	—	—	0	—	—	—	0	—	—	—	Unknown	Hypothetical protein		No data
174	KP93L	+	+	—	—	—	0	—	—	—	0.615322	—	—	—	Unknown	Hypothetical protein		No data
175	L11L	+	—	+	+	+	—	1.53248	1.62012	2.72341	—	3.8377	2.84447	3.3285	Unknown	Hypothetical protein		No		10.1099/0022-1317-79-5-1189
176	L57L	—	+	—	—	—	3.03902	—	—	—	4.70921	—	—	—	Not confirmed	DNA ligase		No data
177	L60L	+	—	+	+	+	—	2.14297	1.86897	3.01872	—	5.01734	2.91135	4.04574	Replication	Interleukin Regulation		No data
178	L83L	+	+	+	+	+	4.01686	3.89477	3.64813	3.93931	3.10675	3.21963	3.77392	4.26391	Unknown	Hypothetical protein		No		10.1016/j.virusres.2018.03.017
179	M1249L	+	+	+	+	+	1.01753	1.17975	0.958526	2.38643	2.94995	2.4535	2.3269	3.232	Not confirmed	Ubiquitin-like domain containing protein		No data
180	M448R	+	+	+	+	+	3.17898	2.55677	1.21943	3.65167	2.7233	2.36812	2.4441	3.33746	Enzyme	Microbody targeting signal-containing protein		No data
181	NP1450L	+	+	+	+	+	2.50002	1.97955	1.00806	3.28811	2.26895	1.96591	1.47097	3.62683	Replication	RNA polymerase subunit 1		No data
182	NP419L	+	+	+	+	+	2.46802	2.33593	2.12194	3.59366	2.02892	1.86051	2.65444	2.67824	Replication	DNA ligase		No data
183	NP868R	+	+	+	+	+	2.64809	2.17269	1.23369	3.46151	2.67273	2.15534	1.97146	3.37581	Replication	mRNA Guanylyl transferase		No data
184	O174L	+	+	+	+	+	2.32376	1.87234	1.94112	2.79991	3.34626	2.91152	2.69234	2.99247	Replication	DNA polymerase type X		No data		10.1128/JVI.01173-13
185	O61R	+	+	+	+	+	2.57527	1.6709	1.75442	2.44624	4.97029	4.88316	2.94267	4.10955	Structural/viral morphology	Structural protein p12		No data
186	P1192R	+	+	+	+	+	2.50645	2.03417	1.09607	3.12534	1.96165	1.56498	1.74262	2.78161	Replication	DNA topoisomerase type II		No data
187	Q706L	+	+	+	+	+	0.0605649	-0.338442	0	2.58983	1.80078	1.53396	1.35939	3.06019	Transcription	Helicase superfamily II		No data
188	QP383R	+	+	+	+	+	0.627103	0.710895	0	2.50425	2.29083	2.38609	0	2.92526	Replication	NifS-like PLP-dependent transferase		No data
189	QP509L	+	+	+	+	+	0	-0.400638	0	2.56494	1.42261	1.08396	1.03747	2.85305	Replication	Helicase superfamily II		No data
190	R298L	+	+	+	+	+	1.43482	1.04258	0	2.81428	2.47088	2.2408	1.24918	3.50834	Enzyme	Serine protein kinase		No data
191	S183L	+	+	+	+	+	2.50085	2.00748	0	1.44442	3.09636	2.96261	2.17123	2.86063	Others	pp220 polyprotein products		No data
192	S273R	+	+	+	+	+	0.472514	0.512661	0	1.78161	2.85936	2.45076	0	2.83874	Assembly	SUMO-1-like protease; involved in polyprotein cleavage		No data
193	X64R	+	—	—	—	—	—	—	—	—	—	—	—	—	Unknown	Hypothetical protein		No data
194	X69R	+	+	+	+	+	2.44544	0	0	1.81242	2.90053	1.85232	0	1.79588	Unknown	Signal peptide and transmembrane domain containing protein		No	Georgia	10.3390/v12090918
195	ASFV_G_ACD_00070	—	—	—	—	+	—	—	—	1.88726	—	—	—	2.76708	Unknown	Short peptide		No data
196	ASFV_G_ACD_00090	—	—	+	+	+	—	3.6601	0	2.36456	—	2.80587	0	2.75952	Unknown	Short peptide		No data
197	ASFV_G_ACD_00120	—	—	+	+	+	—	0.927827	1.71819	1.5236	—	2.42544	1.84979	2.73143	Unknown	Short peptide		No data
198	ASFV_G_ACD_00160	—	—	+	+	+	—	0	0	4.68866	—	0	0	3.47856	Unknown	Short peptide		No data
199	ASFV_G_ACD_00190	—	—	+	+	+	—	0.352775	0	0.643056	—	2.01907	0	1.37028	Unknown	Short peptide		No data
200	ASFV_G_ACD_00210	—	—	+	+	+	—	4.09367	0	1.75644	—	3.30367	0	2.28188	Unknown	Short peptide		No data
201	ASFV_G_ACD_00240	—	—	+	+	+	—	0	1.97861	2.06764	—	2.63169	0	2.26762	Unknown	Short peptide		No data
202	ASFV_G_ACD_00270	—	—	+	+	+	—	1.18458	2.46019	1.09618	—	1.83901	0	2.28245	Unknown	Short peptide		No data
203	ASFV_G_ACD_00300	—	—	+	+	+	—	1.92362	4.31296	3.45783	—	3.5586	4.691	3.17123	Unknown	Short peptide		No data
204	ASFV_G_ACD_00320	—	—	+	+	+	—	1.23995	4.22076	3.71581	—	3.05057	4.70153	3.41353	Unknown	Short peptide		No data
205	ASFV_G_ACD_00330	—	—	+	+	+	—	1.25009	4.52555	3.25996	—	1.8641	4.97696	3.11763	Unknown	Short peptide		No data
206	ASFV_G_ACD_00350	—	—	+	—	+	—	1.07841	—	1.71714	—	2.39641	—	2.14357	Unknown	Short peptide		No data
207	ASFV_G_ACD_00360	—	—	+	+	+	—	0	0	0	—	0	0	0	Unknown	Short peptide		No data
208	ASFV_G_ACD_00520	—	—	+	+	+	—	1.84646	0	0.840024	—	1.6314	0	1.89578	Unknown	Short peptide		No data
209	ASFV_G_ACD_00600	—	—	+	+	+	—	2.2696	5.5241	4.59173	—	4.39852	5.33475	4.03263	Unknown	Short peptide		No data
210	ASFV_G_ACD_01020	—	—	+	+	+	—	0.309581	0	0	—	2.97801	0	0	Unknown	Short peptide		No data
211	ASFV_G_ACD_01760	—	—	+	—	+	—	0	—	0	—	0	—	0	Unknown	Short peptide		No data
212	ASFV_G_ACD_01870	—	—	+	+	+	—	3.59113	0	1.51602	—	3.00754	0	2.14715	Unknown	Short peptide		No data
213	ASFV_G_ACD_01940	—	—	+	+	+	—	2.80571	3.50913	2.84386	—	2.49747	3.47074	2.98754	Unknown	Short peptide		No data
214	ASFV_G_ACD_01960	—	—	+	+	+	—	3.75579	2.82445	2.75537	—	3.16447	3.17247	2.84774	Unknown	Short peptide		No data
215	ASFV_G_ACD_01980	—	—	+	+	—	—	0	0	—	—	1.67258	2.39589	—	Unknown	Short peptide		No data
216	ASFV_G_ACD_01990	—	—	+	+	+	—	0	0	2.34821	—	0	0	2.94491	Unknown	Short peptide		No data

## Sheet: Supplementary figure 1
Residue No.	1	2	3	4	5	6	7	8	9	10	11	12	13	14	15	16	17	18	19	20	21	22	23	24	25	26	27	28	29	30	31	32	33	34	35	36	37	38	39	40
>GRG2007_5L-6L	M	L	V	I	F	L	G	I	L	G	L	L	A	S	Q	V	S	-	-	-	S	Q	L	V	G	Q	L	R	P	T	E	E	P	P	E	E	E	L	E	Y
>HG2018_5L-6L	M	L	V	I	F	L	G	I	L	G	L	L	A	S	Q	V	S	-	-	-	S	Q	L	V	G	Q	L	R	P	T	E	E	P	P	E	E	E	L	E	Y
>HLJ2018_5L-6L	M	L	V	I	F	L	G	I	L	G	L	L	A	S	Q	V	S	-	-	-	S	Q	L	V	G	Q	L	R	P	T	E	E	P	P	E	E	E	L	E	Y
>BA71V_5L	M	L	V	I	F	L	G	I	L	G	L	L	A	N	Q	V	S	-	-	-	S	Q	L	V	G	Q	L	H	P	T	E	N	P	S	E	N	E	L	E	Y
>BA71V_6L	M	L	V	I	F	L	G	I	L	G	L	L	A	S	Q	V	S	-	-	-	S	Q	L	V	G	Q	L	R	P	T	E	D	P	P	E	E	E	L	E	Y
>Kenya05_5L	M	L	V	I	F	L	G	L	L	G	L	L	A	N	Q	V	L	G	L	P	N	Q	P	A	G	Q	L	H	P	T	D	N	P	P	K	E	E	L	G	Y
>Kenya05_6L	M	L	V	I	F	L	G	I	L	G	L	L	A	S	Q	V	S	-	-	-	S	Q	P	D	G	Q	L	R	P	T	E	D	P	P	E	E	E	L	K	Y
>OURT88/3_6L	M	L	V	I	I	L	G	V	I	G	L	L	A	N	Q	V	L	G	L	P	T	Q	A	G	G	H	L	R	S	T	D	N	P	P	Q	E	E	L	G	Y
Residue No.	41	42	43	44	45	46	47	48	49	50	51	52	53	54	55	56	57	58	59	60	61	62	63	64	65	66	67	68	69	70	71	72	73	74	75	76	77	78	79	80
>GRG2007_5L-6L	W	C	A	Y	M	E	S	C	Q	F	C	W	D	C	Q	D	G	T	C	I	N	K	I	D	G	S	V	I	Y	K	N	E	Y	V	K	S	C	L	V	S
>HG2018_5L-6L	W	C	A	Y	M	E	S	C	Q	F	C	W	D	C	Q	D	G	T	C	I	N	K	I	D	G	S	V	I	Y	K	N	E	Y	V	K	S	C	L	V	S
>HLJ2018_5L-6L	W	C	A	Y	M	E	S	C	Q	F	C	W	D	C	Q	D	G	T	C	I	N	K	I	D	G	S	V	I	Y	K	N	E	Y	V	K	S	C	L	V	S
>BA71V_5L	W	C	T	Y	M	E	C	C	Q	F	C	W	D	C	Q	N	G	L	C	V	N	K	L	G	N	-	-	-	-	-	-	-	-	-	-	-	-	-	-	-
>BA71V_6L	W	C	A	Y	M	E	S	C	Q	F	C	W	D	C	Q	D	G	T	C	I	N	K	I	D	G	S	A	I	Y	K	N	E	Y	V	K	A	C	L	V	S
>Kenya05_5L	W	C	T	Y	T	E	S	C	K	F	C	W	N	C	Q	N	G	L	C	E	G	K	L	E	N	-	-	-	-	-	-	-	-	-	-	-	-	-	-	-
>Kenya05_6L	W	C	T	Y	M	E	S	C	Q	F	C	W	D	C	Q	D	G	N	C	I	N	K	V	D	G	S	V	I	Y	K	N	E	F	V	R	P	C	S	V	S
>OURT88/3_6L	W	C	T	Y	M	E	S	C	K	F	C	W	E	C	A	H	G	I	C	K	N	K	V	N	E	S	M	-	-	-	-	-	-	-	-	-	-	-	-	-
Residue No.	81	82	83	84	85	86	87	88	89	90	91	92	93	94	95	96	97	98	99	100	101	102	103	104	105	106	107	108	109	110	111	112	113	114	115	116	117	118	119	120
>GRG2007_5L-6L	R	W	L	D	K	C	M	Y	D	L	D	K	G	I	Y	H	T	M	N	C	N	Q	V	L	G	L	P	N	Q	P	A	G	Q	L	H	P	T	D	N	P
>HG2018_5L-6L	R	W	L	D	K	C	M	Y	D	L	D	K	G	I	Y	H	T	M	N	C	N	Q	V	L	G	L	P	N	Q	P	A	G	Q	L	H	P	T	D	N	P
>HLJ2018_5L-6L	R	W	L	D	K	C	M	Y	D	L	D	K	G	I	Y	H	T	M	N	C	N	Q	V	L	G	L	P	N	Q	P	A	G	Q	L	H	P	T	D	N	P
>BA71V_5L	-	-	-	-	-	-	-	-	-	-	-	-	-	-	-	-	-	-	-	-	-	-	-	-	-	-	-	-	-	-	-	-	-	-	-	-	-	-	-	-
>BA71V_6L	R	W	L	D	K	C	M	Y	D	L	D	K	G	I	Y	H	T	M	-	-	-	-	-	-	-	-	-	-	-	-	-	-	-	-	-	-	-	-	-	-
>Kenya05_5L	-	-	-	-	-	-	-	-	-	-	-	-	-	-	-	-	-	-	-	-	-	-	-	-	-	-	-	-	-	-	-	-	-	-	-	-	-	-	-	-
>Kenya05_6L	R	W	M	N	K	C	M	Y	D	L	N	K	G	I	Y	H	T	M	-	-	-	-	-	-	-	-	-	-	-	-	-	-	-	-	-	-	-	-	-	-
>OURT88/3_6L	-	-	-	-	-	-	-	-	-	-	-	-	-	-	-	-	-	-	-	-	-	-	-	-	-	-	-	-	-	-	-	-	-	-	-	-	-	-	-	-
Residue No.	121	122	123	124	125	126	127	128	129	130	131	132	133	134	135	136	137	138	139	140	141	142	143	144	145	146	147	148	149	150	151	152	153	154	155	156	157	158	159	160
>GRG2007_5L-6L	P	Q	E	E	L	E	Y	W	C	T	Y	T	E	N	C	K	F	C	W	N	C	Q	N	G	L	C	E	G	K	L	E	N	T	T	I	L	E	N	E	Y
>HG2018_5L-6L	P	Q	E	E	L	E	Y	W	C	T	Y	T	E	N	C	K	F	C	W	N	C	Q	N	G	L	C	E	G	K	L	E	N	T	T	I	L	E	N	E	Y
>HLJ2018_5L-6L	P	Q	E	E	L	E	Y	W	C	T	Y	T	E	N	C	K	F	C	W	N	C	Q	N	G	L	C	E	G	K	L	E	N	T	T	I	L	E	N	E	Y
>BA71V_5L	-	-	-	-	-	-	-	-	-	-	-	-	-	-	-	-	-	-	-	-	-	-	-	-	-	-	-	-	-	-	-	-	T	T	I	L	E	N	E	Y
>BA71V_6L	-	-	-	-	-	-	-	-	-	-	-	-	-	-	-	-	-	-	-	-	-	-	-	-	-	-	-	-	-	-	-	-	-	-	-	-	-	-	-	-
>Kenya05_5L	-	-	-	-	-	-	-	-	-	-	-	-	-	-	-	-	-	-	-	-	-	-	-	-	-	-	-	-	-	-	-	-	T	T	I	L	E	N	E	Y
>Kenya05_6L	-	-	-	-	-	-	-	-	-	-	-	-	-	-	-	-	-	-	-	-	-	-	-	-	-	-	-	-	-	-	-	-	-	-	-	-	-	-	-	-
>OURT88/3_6L	-	-	-	-	-	-	-	-	-	-	-	-	-	-	-	-	-	-	-	-	-	-	-	-	-	-	-	-	-	-	-	-	P	L	I	I	E	N	S	Y
Residue No.	161	162	163	164	165	166	167	168	169	170	171	172	173	174	175	176	177	178	179	180	181	182	183	184	185	186	187	188	189	190	191	192	193	194	195	196	197	198	199	200
>GRG2007_5L-6L	V	Q	S	C	I	V	S	R	W	L	N	K	C	M	Y	D	L	G	Q	G	I	H	H	V	M	A	C	S	E	P	K	P	W	N	-	P	Y	K	I	L
>HG2018_5L-6L	V	Q	S	C	I	V	S	R	W	L	N	K	C	M	Y	D	L	G	Q	G	I	H	H	V	M	A	C	S	E	P	K	P	W	N	-	P	Y	K	I	L
>HLJ2018_5L-6L	V	Q	S	C	I	V	S	R	W	L	N	K	C	M	Y	D	L	G	Q	G	I	H	H	V	M	A	C	S	E	P	K	P	W	N	-	P	Y	K	I	L
>BA71V_5L	V	H	P	C	I	V	S	R	W	L	N	K	-	-	-	-	-	-	-	-	-	-	-	-	-	-	-	-	-	-	-	-	-	-	-	-	-	-	-	-
>BA71V_6L	-	-	-	-	-	-	-	-	-	-	-	-	-	-	-	-	-	-	-	-	-	-	-	-	-	N	C	S	Q	P	W	S	W	N	-	P	Y	K	Y	F
>Kenya05_5L	V	Q	S	C	I	V	S	R	W	L	N	K	C	M	Y	D	L	G	Q	G	I	D	H	V	M	A	C	S	E	P	K	P	W	N	-	P	Y	K	I	L
>Kenya05_6L	-	-	-	-	-	-	-	-	-	-	-	-	-	-	-	-	-	-	-	-	-	-	-	-	-	N	C	S	Q	P	Q	S	W	N	-	P	Y	K	Y	F
>OURT88/3_6L	L	T	S	C	E	V	S	R	W	Y	N	Q	C	T	Y	S	E	G	N	G	H	Y	H	V	M	D	C	S	D	P	V	P	H	N	R	P	H	R	L	L
Residue No.	201	202	203	204	205	206	207	208	209	210	211
>GRG2007_5L-6L	K	R	E	W	K	E	N	N	S	-	-
>HG2018_5L-6L	K	R	E	W	K	E	N	N	S	-	-
>HLJ2018_5L-6L	K	R	E	W	K	E	N	N	S	-	-
>BA71V_5L	-	-	-	-	-	-	-	-	-	-	-
>BA71V_6L	R	K	E	W	K	K	D	E	L	-	-
>Kenya05_5L	K	R	E	W	K	K	N	V	S	Q	N
>Kenya05_6L	R	K	E	W	K	K	D	E	L	-	-
>OURT88/3_6L	M	K	I	Y	E	K	E	D	L	-	-
Supplementary Figure 1: Sequence alignment of MGF_110-5L, MGF_110-6L, and MGF_110-5L-6L from different ASFV strains
