# Supplementary material for: Comparative genomic and transcriptomic analyses of African swine fever virus strains
Source: Comput Struct Biotechnol J. 2023 Aug 29;21:4322–35. doi: 10.1016/j.csbj.2023.08.028 (PMC10497913; doi:10.1016/j.csbj.2023.08.028)
Supplement: Supplementary file 3 — Supplementary material [file mmc3.zip]

Archive with 4 entries (4 files):
- 14 MGFs.zip
- 6 early genes.zip
- 6 small_proteins.zip
- 13 late genes.zip
